# Supplementary material for: U6 snRNA m6A modification is required for accurate and efficient cis- and trans-splicing of C. elegans mRNAs
Source: bioRxiv. 2023 Sep 16:2023.09.16.558044. Preprint. [Version 1] doi: 10.1101/2023.09.16.558044 (PMC10516052; doi:10.1101/2023.09.16.558044)
Supplement: Supplement 1 [file media-1.zip]

Archive with 12 entries (12 files):
- Table_S1_RNASeq_QC.xlsx
- __MACOSX/._Table_S1_RNASeq_QC.xlsx
- Table_S2_cis_splicing.xlsx
- __MACOSX/._Table_S2_cis_splicing.xlsx
- Table_S3_SL_mett10KO_vs_N2_classified_evemts_pval.tsv
- __MACOSX/._Table_S3_SL_mett10KO_vs_N2_classified_evemts_pval.tsv
- Table_S4_SL_mett10KO_vs_N2_classified_evemts_FDR.tsv
- __MACOSX/._Table_S4_SL_mett10KO_vs_N2_classified_evemts_FDR.tsv
- Table_S5_yanocomp_SX3409_vs_SX3407_vs_WT_sams3_kmers.tsv
- __MACOSX/._Table_S5_yanocomp_SX3409_vs_SX3407_vs_WT_sams3_kmers.tsv
- Table_S6_differ_der_sites_with_logodds_sams_genes.tsv
- __MACOSX/._Table_S6_differ_der_sites_with_logodds_sams_genes.tsv
