# Supplementary material for: U6 snRNA m6A modification is required for accurate and efficient cis- and trans-splicing of C. elegans mRNAs
Source: bioRxiv. 2023 Sep 16:2023.09.16.558044. Preprint. [Version 1] doi: 10.1101/2023.09.16.558044 (PMC10516052; doi:10.1101/2023.09.16.558044)
Supplement: Supplement 1 [file media-1.zip › Table_S2_cis_splicing.xlsx]

## Sheet: in
event_class	alt1	alt2	strand	gene_id	dpsi	geno_pval	geno_fdr	size_of_introns_used_rel_more_in_N2	size_of_introns_used_rel_more_in_mett10
A3	X:17095888-17096242	X:17095880-17096242	-	WBGene00015586	0.0537708	1.00885e-133	7.44024e-131	354	362
A3	I:10934239-10934900	I:10934236-10934900	-	WBGene00018632	0.216751	1.80088e-103	8.85431e-101	661	664
A3	III:10467254-10467303	III:10467254-10467311	+	WBGene00000231	0.187479	4.13703e-56	1.10948e-53	49	57
A3	III:10115933-10115983	III:10115933-10115975	+	WBGene00014228	0.830388	1.83574e-48	4.3909e-46	50	42
A3	II:13454979-13455036	II:13454970-13455036	-	WBGene00004116	0.154888	2.15287e-47	4.76322e-45	57	66
A3	IV:12152527-12152647	IV:12152515-12152647	-	WBGene00007092_and_WBGene00007087	0.312772	5.77423e-47	1.24639e-44	120	132
A3	III:2824675-2825699	III:2824675-2825695	+	WBGene00022167	0.64973	2.94695e-45	6.20964e-43	1024	1020
A3	I:3161702-3161738	I:3161693-3161738	-	WBGene00019598_and_WBGene00006888_and_WBGene00220015	0.0995697	1.22389e-44	2.51893e-42	36	45
A3	III:10740606-10740644	III:10740597-10740644	-	WBGene00010479_and_WBGene00012359	0.199978	1.7013e-44	3.42192e-42	38	47
A3	III:9819946-9820159	III:9819946-9820165	+	WBGene00014015	0.169269	3.76811e-38	5.74962e-36	213	219
A3	II:8442800-8442840	II:8442800-8442846	+	WBGene00001230_and_WBGene00001358	0.10558	1.17408e-37	1.76113e-35	40	46
A3	I:8296221-8296540	I:8296221-8296549	+	WBGene00003183	0.134336	4.11958e-36	5.44153e-34	319	328
A3	V:4144718-4144760	V:4144718-4144766	+	WBGene00021554	0.252734	6.79896e-36	8.72041e-34	42	48
A3	I:7219696-7219762	I:7219696-7219768	+	WBGene00003622	0.309605	9.9473e-33	1.15834e-30	66	72
A3	III:4339619-4340005	III:4339619-4340014	+	WBGene00007135	0.12177	1.42339e-31	1.55518e-29	386	395
A3	V:10362991-10363034	V:10362991-10363043	+	WBGene00010631	0.137452	1.62148e-31	1.73444e-29	43	52
A3	V:17928496-17928540	V:17928496-17928555	+	WBGene00008441_and_WBGene00014928_and_WBGene00014929_and_WBGene00014595_and_WBGene00014930_and_WBGene00014931_and_WBGene00014932	0.272189	5.66531e-30	5.76299e-28	44	59
A3	III:13761099-13761149	III:13761090-13761149	-	WBGene00010664	0.0809633	6.02647e-29	5.73487e-27	50	59
A3	V:20736516-20736559	V:20736510-20736559	-	WBGene00012319_and_WBGene00001043	0.143265	2.01196e-27	1.79857e-25	43	49
A3	II:11474217-11474267	II:11474217-11474274	+	WBGene00012206	0.174108	2.00863e-26	1.70927e-24	50	57
A3	II:11349273-11349318	II:11349273-11349324	+	WBGene00007189	0.183551	1.33287e-25	1.09221e-23	45	51
A3	II:12602290-12603428	II:12602284-12603428	-	WBGene00012584	0.200086	2.00115e-25	1.61001e-23	1138	1144
A3	II:4320793-4320835	II:4320793-4320837	+	WBGene00021795	0.0591346	9.23307e-24	6.86661e-22	42	44
A3	II:8998889-8998932	II:8998889-8998941	+	WBGene00006514	0.0795213	9.1373e-23	6.52138e-21	43	52
A3	V:9780422-9780621	V:9780269-9780621	-	WBGene00009770_and_WBGene00009769	0.209268	4.50829e-21	2.91229e-19	199	352
A3	III:11747374-11747433	III:11747374-11747499	+	WBGene00003417	0.0795852	1.10377e-20	6.97739e-19	59	125
A3	I:5126089-5126278	I:5126083-5126278	-	WBGene00003132	0.0486704	2.25e-19	1.37328e-17	189	195
A3	II:13017425-13017468	II:13017419-13017468	-	WBGene00003144	0.0237337	6.88747e-19	4.11852e-17	43	49
A3	V:14035997-14036044	V:14035988-14036044	-	WBGene00011625	0.226751	3.26671e-18	1.86518e-16	47	56
A3	II:14400751-14400791	II:14400751-14400797	+	WBGene00009180	0.176881	1.64646e-17	8.93939e-16	40	46
A3	III:6116174-6116216	III:6116168-6116216	-	WBGene00020549	0.0966439	6.80472e-17	3.44124e-15	42	48
A3	V:14733773-14733823	V:14733779-14733823	-	WBGene00006795	0.118622	8.09029e-17	4.06813e-15	50	44
A3	IV:6325233-6325310	IV:6325233-6325319	+	WBGene00022250_and_WBGene00022235_and_WBGene00003082	0.11535	1.20209e-16	5.87764e-15	77	86
A3	I:14126602-14126758	I:14126602-14126766	+	WBGene00010537	0.13152	3.49794e-16	1.67334e-14	156	164
A3	I:539727-539794	I:539727-539800	+	WBGene00007009_and_WBGene00220191	0.19525	5.47353e-16	2.60434e-14	67	73
A3	I:8290429-8290482	I:8290432-8290482	-	WBGene00002196_and_WBGene00003788	0.0985592	1.02593e-15	4.80396e-14	53	50
A3	I:3033098-3033147	I:3033098-3033154	+	WBGene00021841	0.0749441	2.11262e-15	9.68739e-14	49	56
A3	II:12211182-12211789	II:12211173-12211789	-	WBGene00004167	0.13519	3.6192e-15	1.64256e-13	607	616
A3	II:7395288-7395392	II:7395288-7395413	+	WBGene00015567	0.172702	4.54426e-15	2.03115e-13	104	125
A3	II:7348273-7348317	II:7348273-7348323	+	WBGene00003620	0.178546	5.9847e-15	2.62201e-13	44	50
A3	X:10570372-10571707	X:10570372-10571864	+	WBGene00010199_and_WBGene00200937	0.11722	6.18771e-15	2.6976e-13	1335	1492
A3	II:410581-410624	II:410575-410624	-	WBGene00016074	0.17917	6.65709e-14	2.67797e-12	43	49
A3	IV:7912827-7912868	IV:7912827-7912874	+	WBGene00003827_and_WBGene00016791	0.186862	9.22957e-14	3.67936e-12	41	47
A3	IV:13097829-13097873	IV:13097823-13097873	-	WBGene00001007	0.179108	1.99761e-13	7.65319e-12	44	50
A3	V:14731730-14731774	V:14731718-14731774	-	WBGene00006795	0.11731	3.48389e-13	1.31202e-11	44	56
A3	I:7705466-7705966	I:7705460-7705966	-	WBGene00009188	0.103296	1.00388e-12	3.59689e-11	500	506
A3	I:10083153-10083197	I:10083153-10083203	+	WBGene00003508	0.170749	1.4336e-12	5.01478e-11	44	50
A3	IV:10695581-10695736	IV:10695574-10695736	-	WBGene00011291_and_WBGene00011292	0.0950452	1.4702e-12	5.12256e-11	155	162
A3	I:13353245-13354059	I:13353245-13354068	+	WBGene00012733_and_WBGene00012734	0.216345	1.97131e-12	6.81487e-11	814	823
A3	V:7390-7432	V:7393-7432	-	WBGene00002061	0.0412366	3.49315e-12	1.18902e-10	42	39
A3	V:5049749-5050151	V:5049749-5050156	+	WBGene00004136	0.0650446	6.44423e-12	2.13601e-10	402	407
A3	II:12209839-12210812	II:12209830-12210812	-	WBGene00004167	0.0805463	1.05317e-11	3.40167e-10	973	982
A3	IV:10220607-10220649	IV:10220601-10220649	-	WBGene00007696	0.115368	2.20447e-11	6.82152e-10	42	48
A3	V:3212215-3212255	V:3212215-3212268	+	WBGene00000168	0.0634417	2.63987e-11	8.11211e-10	40	53
A3	V:13819587-13819629	V:13819587-13819635	+	WBGene00004767_and_WBGene00010089	0.0943794	2.78898e-11	8.48193e-10	42	48
A3	X:14817625-14817674	X:14817619-14817674	-	WBGene00001329	0.175363	5.89581e-11	1.76277e-09	49	55
A3	I:9621458-9621498	I:9621458-9621507	+	WBGene00011488	0.138103	7.71474e-11	2.27585e-09	40	49
A3	IV:6585136-6585207	IV:6585130-6585207	-	WBGene00018161_and_WBGene00018160	0.0484516	8.02285e-11	2.35888e-09	71	77
A3	III:3651010-3651322	III:3651010-3651328	+	WBGene00008117	0.0968422	1.05841e-10	3.07114e-09	312	318
A3	II:9748326-9748424	II:9748326-9748433	+	WBGene00003785	0.109161	1.06334e-10	3.07536e-09	98	107
A3	II:6783822-6783867	II:6783822-6783873	+	WBGene00020481	0.0875509	1.13392e-10	3.25819e-09	45	51
A3	X:13747956-13748579	X:13747956-13748588	+	WBGene00003661	0.143241	1.35134e-10	3.83312e-09	623	632
A3	II:14798976-14799018	II:14798976-14799030	+	WBGene00001225_and_WBGene00013196	0.0501329	1.41094e-10	3.9767e-09	42	54
A3	IV:10358408-10358548	IV:10358408-10358555	+	WBGene00011237	0.0300506	1.81687e-10	5.05637e-09	140	147
A3	I:9338816-9338855	I:9338804-9338855	-	WBGene00003026	0.0957279	2.38225e-10	6.52723e-09	39	51
A3	X:8587481-8587535	X:8587481-8587523	+	WBGene00017569	0.151941	3.02863e-10	8.19675e-09	54	42
A3	III:10597132-10598046	III:10597126-10598046	-	WBGene00012641	0.079334	3.15243e-10	8.47994e-09	914	920
A3	IV:3034988-3035030	IV:3034979-3035030	-	WBGene00022069	0.09464	5.73216e-10	1.48332e-08	42	51
A3	I:3033098-3033147	I:3033098-3033138	+	WBGene00021841	0.314605	5.77564e-10	1.49022e-08	49	40
A3	X:2790123-2796595	X:2790123-2796604	+	WBGene00006496_and_WBGene00197087_and_WBGene00196841_and_WBGene00172056_and_WBGene00196317_and_WBGene00219974_and_WBGene00199521_and_WBGene00219813_and_WBGene00219814	0.160613	6.04693e-10	1.54668e-08	6472	6481
A3	III:5505202-5505247	III:5505202-5505253	+	WBGene00019831	0.123797	7.45096e-10	1.88943e-08	45	51
A3	V:20784065-20784135	V:20784065-20784141	+	WBGene00001851	0.0671314	1.1166e-09	2.77583e-08	70	76
A3	I:7775152-7775195	I:7775152-7775201	+	WBGene00000079	0.168739	1.33557e-09	3.27417e-08	43	49
A3	IV:14657190-14657245	IV:14657190-14657257	+	WBGene00013323	0.080581	1.6112e-09	3.88531e-08	55	67
A3	I:2765695-2765737	I:2765677-2765737	-	WBGene00004946	0.101921	2.04196e-09	4.89738e-08	42	60
A3	II:9749803-9749848	II:9749803-9749855	+	WBGene00003785	0.0823037	2.7059e-09	6.36893e-08	45	52
A3	III:4805253-4806699	III:4805252-4806699	-	WBGene00003912	0.0961542	3.1784e-09	7.4415e-08	1446	1447
A3	V:16029992-16030362	V:16029426-16030362	-	WBGene00011689_and_WBGene00014516	0.181251	3.8355e-09	8.95624e-08	370	936
A3	III:11857041-11857090	III:11857033-11857090	-	WBGene00013225	0.0846474	4.11759e-09	9.53944e-08	49	57
A3	II:9177905-9177948	II:9177905-9177955	+	WBGene00011967	0.062739	4.95488e-09	1.13309e-07	43	50
A3	X:15522418-15522925	X:15522418-15522931	+	WBGene00001148_and_WBGene00198590_and_WBGene00199966	0.191735	7.70095e-09	1.72978e-07	507	513
A3	II:11298215-11298256	II:11298215-11298262	+	WBGene00008166	0.175332	9.53018e-09	2.11384e-07	41	47
A3	II:6787348-6787391	II:6787348-6787397	+	WBGene00020481	0.0970926	1.01093e-08	2.23111e-07	43	49
A3	III:7915147-7915915	III:7915141-7915915	-	WBGene00001628	0.12888	1.03417e-08	2.26545e-07	768	774
A3	IV:10223270-10223314	IV:10223270-10223324	+	WBGene00007697	0.124832	1.57843e-08	3.38234e-07	44	54
A3	III:13728947-13729023	III:13728935-13729023	-	WBGene00012306_and_WBGene00219599_and_WBGene00219223_and_WBGene00201821	0.159524	1.59449e-08	3.40851e-07	76	88
A3	X:8293142-8293905	X:8293142-8293917	+	WBGene00017419_and_WBGene00019987	0.144373	1.85731e-08	3.93235e-07	763	775
A3	I:7305156-7305196	I:7305156-7305205	+	WBGene00008767	0.197568	1.95128e-08	4.10186e-07	40	49
A3	V:8629799-8629842	V:8629788-8629842	-	WBGene00018293_and_WBGene00018294	0.0624135	1.96735e-08	4.12583e-07	43	54
A3	I:10941303-10941573	I:10941303-10941582	+	WBGene00045434_and_WBGene00013605	0.0837535	2.43356e-08	5.0438e-07	270	279
A3	I:11323581-11324865	I:11323581-11324871	+	WBGene00000410	0.198993	3.23585e-08	6.56819e-07	1284	1290
A3	V:4687188-4687230	V:4687188-4687239	+	WBGene00006392_and_WBGene00019354_and_WBGene00019353	0.0466807	5.72287e-08	1.13814e-06	42	51
A3	I:1710996-1712709	I:1710996-1712715	+	WBGene00022152	0.181436	6.79168e-08	1.34166e-06	1713	1719
A3	I:26690-26732	I:26681-26732	-	WBGene00022278_and_WBGene00235381	0.0629921	7.8684e-08	1.54061e-06	42	51
A3	III:13622240-13622416	III:13622226-13622416	-	WBGene00011735	0.156896	7.96742e-08	1.55655e-06	176	190
A3	I:5184766-5184817	I:5184766-5184826	+	WBGene00003792_and_WBGene00018909	0.082034	8.06614e-08	1.56547e-06	51	60
A3	III:9707198-9707257	III:9707198-9707248	+	WBGene00006579_and_WBGene00199493	0.061689	1.06272e-07	2.01826e-06	59	50
A3	II:13445256-13446388	II:13445250-13446388	-	WBGene00008444	0.181384	1.10438e-07	2.09289e-06	1132	1138
A3	IV:5938897-5939123	IV:5938890-5939123	-	WBGene00019296	0.0688334	1.42452e-07	2.65971e-06	226	233
A3	III:6636556-6638069	III:6637017-6638069	-	WBGene00015735_and_MSTRG.9833	0.20107	1.86016e-07	3.40838e-06	1513	1052
A3	II:5835910-5835955	II:5835904-5835955	-	WBGene00001509	0.088288	1.94208e-07	3.55111e-06	45	51
A3	III:8406106-8406365	III:8406106-8406371	+	WBGene00022697_and_WBGene00022704	0.0700878	1.99924e-07	3.63312e-06	259	265
A3	III:10752554-10752959	III:10752548-10752959	-	WBGene00001996	0.166598	2.30426e-07	4.1533e-06	405	411
A3	III:5672694-5673118	III:5672694-5673127	+	WBGene00003918_and_WBGene00170085	0.150586	2.66267e-07	4.72236e-06	424	433
A3	V:14830122-14830166	V:14830110-14830166	-	WBGene00004336_and_WBGene00220121	0.084183	2.7892e-07	4.91721e-06	44	56
A3	X:1325670-1326072	X:1325670-1326078	+	WBGene00003965	0.254868	2.87155e-07	5.04219e-06	402	408
A3	I:9288264-9288311	I:9288264-9288310	+	WBGene00009173	0.133702	3.60521e-07	6.24386e-06	47	46
A3	IV:6788724-6788764	IV:6788714-6788764	-	WBGene00015928	0.124883	3.84028e-07	6.61215e-06	40	50
A3	IV:5845697-5845977	IV:5845604-5845977	-	WBGene00015540	0.144627	4.03531e-07	6.92102e-06	280	373
A3	I:3033098-3033154	I:3033098-3033138	+	WBGene00021841	0.136273	4.72449e-07	8.02529e-06	56	40
A3	III:6122063-6122526	III:6122063-6122532	+	WBGene00002201	0.128638	4.75114e-07	8.04584e-06	463	469
A3	II:7856300-7856349	II:7856305-7856349	-	WBGene00011634_and_WBGene00007014_and_WBGene00011636_and_WBGene00011635	0.0236754	5.02723e-07	8.49064e-06	49	44
A3	I:129124-129166	I:129124-129175	+	WBGene00003229	0.0369017	5.07276e-07	8.53497e-06	42	51
A3	IV:194784-194831	IV:194784-194840	+	WBGene00021402_and_WBGene00000815	0.0626194	5.09311e-07	8.55294e-06	47	56
A3	IV:6760565-6760609	IV:6760565-6760618	+	WBGene00019259_and_WBGene00198296	0.0293525	5.49431e-07	9.1918e-06	44	53
A3	V:11504748-11504814	V:11504741-11504814	-	WBGene00008330	0.157789	6.4996e-07	1.07316e-05	66	73
A3	II:3926085-3926916	II:3926079-3926916	-	WBGene00018756	0.0939396	7.33061e-07	1.19605e-05	831	837
A3	V:18693541-18695520	V:18693541-18695529	+	WBGene00013482	0.0741537	7.4786e-07	1.21665e-05	1979	1988
A3	IV:6368214-6368572	IV:6368208-6368572	-	WBGene00004881_and_WBGene00201568_and_WBGene00199287	0.0283767	7.86815e-07	1.27533e-05	358	364
A3	I:6318274-6318591	I:6318274-6318361	+	WBGene00002073_and_WBGene00017816	0.371766	8.7257e-07	1.4015e-05	317	87
A3	V:4518551-4518598	V:4518544-4518598	-	WBGene00004947	0.0977083	9.86276e-07	1.57271e-05	47	54
A3	I:6112501-6112544	I:6112501-6112550	+	WBGene00020839	0.151913	1.36215e-06	2.14885e-05	43	49
A3	IV:13386712-13386789	IV:13386712-13386786	+	WBGene00014938_and_WBGene00003077	0.0234993	1.37739e-06	2.16902e-05	77	74
A3	II:6684304-6684695	II:6684304-6684704	+	WBGene00016002_and_WBGene00197105_and_WBGene00219826	0.231336	1.47222e-06	2.30197e-05	391	400
A3	III:7937131-7937180	III:7937131-7937189	+	WBGene00003801_and_WBGene00168375_and_WBGene00004303	0.113814	1.56193e-06	2.4251e-05	49	58
A3	III:3792822-3793474	III:3792816-3793474	-	WBGene00003476	0.121737	1.93435e-06	2.95155e-05	652	658
A3	IV:122558-123700	IV:122550-123700	-	WBGene00017929	0.0546141	1.99592e-06	3.02983e-05	1142	1150
A3	III:13116644-13118645	III:13116644-13118653	+	WBGene00012718	0.111848	2.05962e-06	3.12118e-05	2001	2009
A3	I:1491489-1492385	I:1491480-1492385	-	WBGene00022361	0.17129	2.3138e-06	3.48844e-05	896	905
A3	III:12246101-12248101	III:12246119-12248101	-	WBGene00006571	0.0361821	2.62348e-06	3.90216e-05	2000	1982
A3	V:12057479-12057535	V:12057485-12057535	-	WBGene00011087	0.0882311	2.64863e-06	3.93295e-05	56	50
A3	IV:12135579-12136202	IV:12135571-12136202	-	WBGene00007089	0.0456416	3.14338e-06	4.62108e-05	623	631
A3	III:9047743-9047842	III:9047731-9047842	-	WBGene00011299	0.0393718	3.70533e-06	5.36697e-05	99	111
A3	II:8582120-8582160	II:8582120-8582166	+	WBGene00000187	0.020924	3.76956e-06	5.45108e-05	40	46
A3	I:861919-864397	I:861919-864403	+	WBGene00022388	0.122131	3.83631e-06	5.53855e-05	2478	2484
A3	V:10737249-10737291	V:10737249-10737298	+	WBGene00013862	0.049845	4.33002e-06	6.20075e-05	42	49
A3	III:6726446-6726485	III:6726446-6726494	+	WBGene00022420	0.099085	4.39265e-06	6.27016e-05	39	48
A3	V:15575074-15575338	V:15575068-15575338	-	WBGene00009223_and_WBGene00009224_and_WBGene00006446_and_WBGene00044188	0.0721011	4.64466e-06	6.56797e-05	264	270
A3	II:11661982-11662032	II:11661973-11662032	-	WBGene00007028	0.114976	4.72605e-06	6.67073e-05	50	59
A3	V:2062517-2063330	V:2062508-2063330	-	WBGene00003676	0.039827	4.99625e-06	7.0409e-05	813	822
A3	II:4224438-4224629	II:4224438-4224624	+	WBGene00015818	0.138734	5.04826e-06	7.10287e-05	191	186
A3	II:12215775-12215889	II:12215766-12215889	-	WBGene00004167	0.0642574	5.69468e-06	7.89366e-05	114	123
A3	V:5306210-5306527	V:5306210-5306518	+	WBGene00003567	0.18994	5.77575e-06	7.98678e-05	317	308
A3	I:7696653-7696692	I:7696653-7696701	+	WBGene00001595	0.033339	6.01551e-06	8.26666e-05	39	48
A3	V:18660965-18661087	V:18660980-18661087	-	WBGene00013481	0.12946	6.10467e-06	8.37618e-05	122	107
A3	IV:14115556-14115600	IV:14115550-14115600	-	WBGene00012543_and_WBGene00174220_and_WBGene00166729_and_WBGene00048680_and_WBGene00173478_and_WBGene00171128_and_WBGene00168053_and_WBGene00165658_and_WBGene00167247_and_WBGene00174848_and_WBGene00167047_and_WBGene00046610_and_WBGene00045568_and_WBGene00171756_and_WBGene00170048_and_WBGene00167370_and_WBGene00168447_and_WBGene00166125_and_WBGene00049478_and_WBGene00045943	0.267551	6.12263e-06	8.38782e-05	44	50
A3	II:8182639-8182789	II:8182626-8182789	-	WBGene00003241	0.04973	6.52661e-06	8.88623e-05	150	163
A3	IV:6101459-6101507	IV:6101459-6101513	+	WBGene00002245	0.0717638	6.57885e-06	8.9436e-05	48	54
A3	I:8399320-8399369	I:8399320-8399375	+	WBGene00011828	0.0991765	6.85013e-06	9.25931e-05	49	55
A3	V:11117844-11117885	V:11117844-11117891	+	WBGene00010406	0.0837133	8.1243e-06	0.00010894	41	47
A3	II:12215775-12215871	II:12215766-12215871	-	WBGene00004167	0.253057	8.14224e-06	0.000109015	96	105
A3	V:10363096-10363143	V:10363096-10363152	+	WBGene00010631	0.0830889	8.24503e-06	0.000110224	47	56
A3	IV:1746110-1746156	IV:1746110-1746165	+	WBGene00021506	0.0300838	8.74686e-06	0.000116757	46	55
A3	III:5905912-5906032	III:5905906-5906032	-	WBGene00016200	0.129533	8.78545e-06	0.000117095	120	126
A3	I:7462580-7462627	I:7462574-7462627	-	WBGene00013994	0.150427	8.89531e-06	0.000118381	47	53
A3	I:3831470-3831834	I:3831470-3831833	+	WBGene00018764	0.00463973	9.35102e-06	0.000124073	364	363
A3	I:3083232-3083956	I:3083226-3083956	-	WBGene00019697_and_WBGene00019698	0.0536559	1.01775e-05	0.000134033	724	730
A3	IV:1938199-1939090	IV:1938199-1939096	+	WBGene00018681_and_MSTRG.12008	0.26989	1.1405e-05	0.00014778	891	897
A3	II:13025241-13025450	II:13025232-13025450	-	WBGene00003144	0.0532712	1.18168e-05	0.000152226	209	218
A3	I:536306-536349	I:536306-536355	+	WBGene00022042	0.141707	1.40717e-05	0.000178929	43	49
A3	X:16966701-16967942	X:16966701-16967951	+	WBGene00018710	0.206977	1.79104e-05	0.000225152	1241	1250
A3	III:10645417-10645695	III:10645417-10645694	+	WBGene00012650_and_WBGene00012651	0.0328456	1.84647e-05	0.000231463	278	277
A3	IV:5365099-5365144	IV:5365099-5365151	+	WBGene00018317	0.354105	2.07745e-05	0.000257499	45	52
A3	IV:6634518-6634621	IV:6634518-6634629	+	WBGene00015283	0.0463661	2.14913e-05	0.00026564	103	111
A3	II:5624491-5624562	II:5624491-5624568	+	WBGene00019120_and_WBGene00019121	0.0841857	2.23271e-05	0.000274057	71	77
A3	V:13785622-13785662	V:13785613-13785662	-	WBGene00009974	0.0925167	2.35028e-05	0.000286896	40	49
A3	V:197343-198916	V:197343-198925	+	WBGene00044689	0.0774611	2.35986e-05	0.000287669	1573	1582
A3	III:4333589-4334119	III:4333589-4334125	+	WBGene00007135	0.144827	2.52598e-05	0.000306988	530	536
A3	IV:15999314-15999763	IV:15999308-15999763	-	WBGene00002175_and_WBGene00049036_and_WBGene00049067_and_WBGene00166415_and_WBGene00171602_and_WBGene00172053_and_WBGene00165155_and_WBGene00173375_and_WBGene00045647_and_WBGene00167344_and_WBGene00171499_and_WBGene00165514_and_WBGene00174310_and_WBGene00171303_and_WBGene00195828_and_WBGene00173167_and_WBGene00046945_and_WBGene00046993_and_WBGene00050400_and_WBGene00171807_and_WBGene00174403_and_…	0.146878	2.64338e-05	0.000319589	449	455
A3	IV:13890543-13890671	IV:13890543-13890680	+	WBGene00001562_and_WBGene00172175_and_WBGene00172088_and_WBGene00174893	0.164887	2.72351e-05	0.000327744	128	137
A3	X:14749961-14750006	X:14749961-14750013	+	WBGene00007348	0.177465	2.85694e-05	0.0003426	45	52
A3	I:7775041-7775083	I:7775041-7775092	+	WBGene00000079	0.0995373	3.03596e-05	0.000362106	42	51
A3	V:13314519-13314603	V:13314519-13314609	+	WBGene00008219	0.0307036	3.12505e-05	0.00037223	84	90
A3	IV:12907812-12907856	IV:12907710-12907856	-	WBGene00010658	0.0953069	3.30733e-05	0.000391832	44	146
A3	II:8997929-8997974	II:8997929-8997983	+	WBGene00006514	0.113671	3.41153e-05	0.000403098	45	54
A3	II:9641210-9641288	II:9641204-9641288	-	WBGene00001510	0.127171	3.43651e-05	0.000405509	78	84
A3	II:13872940-13872998	II:13872940-13873019	+	WBGene00013094	0.0110092	3.51866e-05	0.000414648	58	79
A3	II:5413888-5413930	II:5413882-5413930	-	WBGene00017142	0.137764	4.36817e-05	0.000503363	42	48
A3	II:12214956-12215655	II:12214887-12215655	-	WBGene00004167	0.0663581	4.37581e-05	0.000503588	699	768
A3	II:8062808-8062850	II:8062808-8062862	+	WBGene00006734_and_WBGene00011510	0.15597	4.56161e-05	0.000521579	42	54
A3	IV:7039153-7039193	IV:7039147-7039193	-	WBGene00015555_and_WBGene00000585	0.0642275	4.73658e-05	0.000538801	40	46
A3	III:10418307-10418800	III:10418307-10418818	+	WBGene00010842	0.0981404	4.97905e-05	0.000561452	493	511
A3	V:17928496-17928542	V:17928496-17928555	+	WBGene00008441_and_WBGene00014928_and_WBGene00014929_and_WBGene00014595_and_WBGene00014930_and_WBGene00014931_and_WBGene00014932	0.174702	4.98918e-05	0.000561758	46	59
A3	III:1798836-1799507	III:1798836-1799699	+	WBGene00006513_and_WBGene00196847	0.276497	5.28373e-05	0.000592661	671	863
A3	III:9761708-9761754	III:9761714-9761754	-	WBGene00011503	0.0708182	5.86352e-05	0.000652731	46	40
A3	III:8360596-8360724	III:8360596-8360733	+	WBGene00007008	0.176985	6.02333e-05	0.000668839	128	137
A3	II:5466547-5466594	II:5466547-5466600	+	WBGene00000548_and_WBGene00219980	0.110897	6.10997e-05	0.00067761	47	53
A3	V:5597530-5598639	V:5597458-5598639	-	WBGene00016992_and_WBGene00022970_and_MSTRG.21731	0.0950778	6.26898e-05	0.000694374	1109	1181
A3	III:4334323-4336220	III:4334323-4336226	+	WBGene00007135	0.143767	6.62179e-05	0.000727985	1897	1903
A3	I:10442190-10442229	I:10442182-10442229	-	WBGene00013718_and_WBGene00013719	0.0537981	6.95813e-05	0.000763066	39	47
A3	V:14075678-14076145	V:14075678-14076565	+	WBGene00077448_and_WBGene00044081	0.143222	7.09202e-05	0.000776787	467	887
A3	V:7855898-7855943	V:7855898-7855953	+	WBGene00016496_and_WBGene00016495	0.0731373	7.15846e-05	0.000783095	45	55
A3	V:5941249-5941585	V:5941249-5941594	+	WBGene00019762_and_WBGene00004206_and_WBGene00019761	0.088812	7.36865e-05	0.000801008	336	345
A3	V:10005798-10006256	V:10005798-10006263	+	WBGene00010697	0.00950511	7.52846e-05	0.00081451	458	465
A3	V:17928653-17929614	V:17928653-17929620	+	WBGene00008441_and_WBGene00014928_and_WBGene00014929_and_WBGene00014595_and_WBGene00014930_and_WBGene00014931_and_WBGene00014932	0.158495	9.00721e-05	0.000959251	961	967
A3	I:5417215-5417938	I:5417206-5417938	-	WBGene00016278	0.100739	9.07129e-05	0.000964914	723	732
A3	I:385225-386068	I:385225-386075	+	WBGene00006385	0.0665467	9.46768e-05	0.00100587	843	850
A3	I:8399202-8399252	I:8399202-8399258	+	WBGene00011828	0.0658859	0.000104408	0.00110132	50	56
A3	III:7229075-7229118	III:7229068-7229118	-	WBGene00018154_and_WBGene00020112_and_WBGene00200455_and_WBGene00199701_and_WBGene00198286_and_WBGene00197486_and_WBGene00196459_and_MSTRG.10018_and_WBGene00020109_and_WBGene00000080_and_WBGene00020110_and_WBGene00020111_and_WBGene00020113	0.254544	0.000106376	0.00111808	43	50
A3	II:10632216-10632276	II:10632216-10632502	+	WBGene00010899	0.144415	0.000108808	0.00114094	60	286
A3	II:9363151-9363209	II:9363151-9363218	+	WBGene00003196	0.058143	0.000111659	0.00116668	58	67
A3	I:11175934-11177601	I:11175921-11177601	-	WBGene00009220_and_WBGene00013131_and_MSTRG.2750	0.0102168	0.000115094	0.00119229	1667	1680
A3	IV:11145304-11145401	IV:11145304-11145410	+	WBGene00008503	0.0743745	0.000115187	0.00119229	97	106
A3	X:7880344-7880392	X:7880332-7880392	-	WBGene00016535	0.0341329	0.000122274	0.00125975	48	60
A3	IV:3723538-3724065	IV:3723529-3724065	-	WBGene00021366	0.0783826	0.000124374	0.00127841	527	536
A3	III:13111615-13111676	III:13111615-13111664	+	WBGene00012718	0.104445	0.0001276	0.0013055	61	49
A3	V:5227162-5228144	V:5227162-5228150	+	WBGene00021732_and_WBGene00200569	0.0851686	0.000128067	0.00130876	982	988
A3	III:5019535-5019838	III:5019535-5019844	+	WBGene00020094_and_WBGene00007015_and_WBGene00020093_and_WBGene00044648	0.106971	0.000138411	0.00140313	303	309
A3	I:6862457-6863075	I:6862457-6862941	+	WBGene00044898_and_WBGene00199300_and_WBGene00020660	0.0894402	0.00013872	0.00140466	618	484
A3	X:7266930-7267005	X:7266930-7266975	+	WBGene00018518	0.277655	0.000139783	0.00141381	75	45
A3	IV:17102206-17102303	IV:17102245-17102303	-	WBGene00013804_and_WBGene00013808_and_WBGene00194802_and_WBGene00013805_and_WBGene00013807	0.0230204	0.000149302	0.0014981	97	58
A3	III:12246110-12248101	III:12246119-12248101	-	WBGene00006571	0.178772	0.00014978	0.0015012	1991	1982
A3	III:6019043-6019085	III:6019037-6019085	-	WBGene00003796_and_WBGene00220242	0.0931413	0.00015208	0.00152252	42	48
A3	IV:8983647-8983693	IV:8983647-8983702	+	WBGene00008274	0.132531	0.000154414	0.00154066	46	55
A3	IV:12094175-12094371	IV:12094175-12094363	+	WBGene00008686_and_WBGene00008685_and_WBGene00010889	0.0836288	0.000173879	0.00171553	196	188
A3	IV:8082636-8082680	IV:8082636-8082689	+	WBGene00004732	0.0872454	0.000174813	0.00172091	44	53
A3	IV:14063030-14063070	IV:14063024-14063070	-	WBGene00003086	0.0659238	0.000181148	0.00177537	40	46
A3	I:9948211-9949086	I:9948211-9949092	+	WBGene00005023	0.0552681	0.000184957	0.00180272	875	881
A3	II:4224131-4224178	II:4224131-4224189	+	WBGene00015818	0.11405	0.000185756	0.00180653	47	58
A3	III:941083-941135	III:941094-941135	-	WBGene00020455_and_WBGene00020456_and_MSTRG.8417_and_WBGene00023345	0.0758158	0.000193654	0.0018751	52	41
A3	II:14714706-14715058	II:14714679-14715058	-	WBGene00045322	0.0313495	0.000194155	0.00187789	352	379
A3	I:3343629-3344572	I:3343623-3344572	-	WBGene00021551	0.0914631	0.000208011	0.00199447	943	949
A3	IV:848043-848255	IV:848043-848246	+	WBGene00021941	0.185108	0.000208507	0.00199706	212	203
A3	III:85174-85768	III:85165-85768	-	WBGene00018794_and_WBGene00005014	0.054624	0.000212778	0.00203138	594	603
A3	X:13681355-13681398	X:13681355-13681410	+	WBGene00007287	0.156186	0.000221591	0.00210191	43	55
A3	IV:3008783-3008833	IV:3008771-3008833	-	WBGene00021890_and_WBGene00219425_and_WBGene00200823_and_WBGene00021891_and_WBGene00198012	0.027382	0.000227666	0.00215262	50	62
A3	III:11063674-11063722	III:11063674-11063728	+	WBGene00012972_and_WBGene00200467_and_WBGene00014552	0.0117866	0.000228883	0.0021595	48	54
A3	I:5300206-5300250	I:5300199-5300250	-	WBGene00015313	0.0931545	0.00022914	0.00215963	44	51
A3	II:11729549-11729596	II:11729549-11729606	+	WBGene00000114	0.00310814	0.000274047	0.00256647	47	57
A3	IV:5848948-5849224	IV:5848948-5849317	+	WBGene00015538	0.0798631	0.000279396	0.00260829	276	369
A3	V:4562942-4564366	V:4562936-4564366	-	WBGene00022019	0.129498	0.000283982	0.00264273	1424	1430
A3	IV:8983848-8983947	IV:8983848-8983954	+	WBGene00008274	0.0839849	0.000288477	0.00267332	99	106
A3	I:6567676-6567831	I:6567676-6567825	+	WBGene00019002	0.142204	0.000290462	0.00268609	155	149
A3	I:8701431-8701526	I:8701422-8701526	-	WBGene00006577	0.0558331	0.000291351	0.0026915	95	104
A3	V:7390-7432	V:7384-7432	-	WBGene00002061	0.0300895	0.000311005	0.00284927	42	48
A3	I:10187217-10187259	I:10187217-10187271	+	WBGene00007710	0.0276253	0.000312761	0.00285944	42	54
A3	III:9551552-9552573	III:9551552-9552581	+	WBGene00006755_and_WBGene00014226	0.144756	0.000314298	0.00287053	1021	1029
A3	I:8610307-8610348	I:8610307-8610356	+	WBGene00009665	0.0524094	0.000320746	0.00291737	41	49
A3	X:14973464-14974132	X:14973464-14974138	+	WBGene00008974	0.150457	0.000322504	0.00293035	668	674
A3	IV:5813613-5813655	IV:5813607-5813655	-	WBGene00016291	0.0615907	0.000329868	0.00298196	42	48
A3	I:13282407-13282453	I:13282401-13282453	-	WBGene00010806	0.0574811	0.000331143	0.00299043	46	52
A3	III:1030415-1030978	III:1030432-1030978	-	WBGene00017153_and_WBGene00015267_and_WBGene00021340	0.304391	0.000333394	0.00300156	563	546
A3	I:10433705-10433756	I:10433708-10433756	-	WBGene00003902	0.0017657	0.000333908	0.00300313	51	48
A3	V:18960047-18960090	V:18960038-18960090	-	WBGene00012702	0.222315	0.000336211	0.00302078	43	52
A3	II:5632953-5633043	II:5632953-5633049	+	WBGene00019120_and_WBGene00019121	0.0708479	0.000348306	0.00310569	90	96
A3	I:10476735-10476778	I:10476729-10476778	-	WBGene00009508	0.148715	0.000348469	0.00310569	43	49
A3	X:5272681-5272946	X:5272672-5272946	-	WBGene00021324_and_WBGene00198647	0.122096	0.00035835	0.00318733	265	274
A3	V:20255001-20256307	V:20254992-20256307	-	WBGene00013766_and_WBGene00007017	0.0578582	0.000370855	0.00329525	1306	1315
A3	III:3495301-3495734	III:3495296-3495734	-	WBGene00010815	0.00987113	0.000391012	0.00346045	433	438
A3	I:100338-100394	I:100323-100394	-	WBGene00021681	0.0772193	0.000394391	0.00347546	56	71
A3	II:9278205-9278256	II:9278213-9278256	-	WBGene00007226_and_WBGene00007227	0.047393	0.000394416	0.00347546	51	43
A3	X:13915726-13915766	X:13915714-13915766	-	WBGene00012512_and_WBGene00012513	0.111574	0.000399532	0.00351128	40	52
A3	II:7606229-7606270	II:7606229-7606279	+	WBGene00019940	0.0940648	0.000405985	0.00355739	41	50
A3	II:13114163-13114710	II:13114157-13114710	-	WBGene00009245_and_WBGene00000661	0.154604	0.000414006	0.00362409	547	553
A3	X:3552926-3556430	X:3552926-3556439	+	WBGene00004350_and_MSTRG.27337	0.0445898	0.000419749	0.00366349	3504	3513
A3	II:5621797-5622408	II:5621791-5622408	-	WBGene00000970_and_WBGene00015920	0.112866	0.000438593	0.00380544	611	617
A3	I:7600333-7600410	I:7600333-7600434	+	WBGene00008417_and_WBGene00008420_and_WBGene00008418_and_WBGene00008419	0.0660712	0.000448416	0.00387926	77	101
A3	I:3151553-3151639	I:3151166-3151639	-	WBGene00019598_and_WBGene00006888_and_WBGene00220015	0.154486	0.000469622	0.0040351	86	473
A3	III:8479343-8479395	III:8479336-8479395	-	WBGene00018370_and_WBGene00199676	0.033056	0.00047193	0.00404806	52	59
A3	I:6421009-6421620	I:6421012-6421620	-	WBGene00019993	0.00674291	0.000472045	0.00404806	611	608
A3	II:4996923-4996974	II:4996923-4996993	+	WBGene00020866_and_WBGene00004382	0.112153	0.000481131	0.00411402	51	70
A3	III:3726345-3726386	III:3726334-3726386	-	WBGene00007580_and_WBGene00184990	0.020766	0.000494692	0.00422182	41	52
A3	X:4389449-4389685	X:4389449-4389691	+	WBGene00001082	0.0628872	0.000512819	0.00436809	236	242
A3	V:1048412-1048460	V:1048406-1048460	-	WBGene00015344	0.349027	0.000525375	0.00446216	48	54
A3	IV:17283115-17283234	IV:17283079-17283234	-	WBGene00012128	0.102044	0.000543902	0.00460625	119	155
A3	II:8228193-8228238	II:8228193-8228244	+	WBGene00002066_and_WBGene00000894	0.0276625	0.000545781	0.00461774	45	51
A3	II:2465453-2465638	II:2465447-2465638	-	WBGene00006647_and_WBGene00200343	0.166798	0.000550328	0.00464648	185	191
A3	I:5795647-5795689	I:5795641-5795689	-	WBGene00003472_and_WBGene00000772_and_WBGene00001600	0.0602523	0.000560359	0.00472302	42	48
A3	II:11970687-11970729	II:11970687-11970738	+	WBGene00003228	0.0318945	0.000578513	0.00486676	42	51
A3	III:10408287-10408369	III:10408287-10408361	+	WBGene00010840	0.137209	0.000618976	0.00515328	82	74
A3	III:1849513-1850366	III:1849513-1850363	+	WBGene00004163	0.00835355	0.000649645	0.00536935	853	850
A3	IV:8927871-8927917	IV:8927871-8927923	+	WBGene00008362_and_WBGene00198448_and_WBGene00014724_and_WBGene00045136_and_WBGene00255595	0.0973504	0.000649704	0.00536935	46	52
A3	X:14822588-14822629	X:14822582-14822629	-	WBGene00003149	0.132546	0.000658136	0.00542824	41	47
A3	X:11568603-11568643	X:11568603-11568649	+	WBGene00007956	0.181446	0.000690088	0.00564966	40	46
A3	II:7945062-7945102	II:7945056-7945102	-	WBGene00014054	0.0172772	0.000731877	0.0059423	40	46
A3	V:14990547-14990598	V:14990554-14990598	-	WBGene00011318_and_WBGene00011320	0.080674	0.00077584	0.00624767	51	44
A3	X:11714771-11715664	X:11715553-11715664	-	WBGene00008089_and_WBGene00201279	0.140052	0.000797066	0.00638952	893	111
A3	V:4372893-4372936	V:4372893-4372951	+	WBGene00017988	0.0443085	0.00081193	0.00649691	43	58
A3	V:12502232-12502563	V:12502232-12502569	+	WBGene00012245_and_WBGene00012142	0.0876697	0.000821479	0.00656738	331	337
A3	V:16037216-16037756	V:16037216-16037293	+	WBGene00011691	0.0265728	0.000875647	0.00695021	540	77
A3	IV:984819-985667	IV:984812-985667	-	WBGene00043705_and_WBGene00220181	0.223031	0.000876653	0.00695195	848	855
A3	II:8968435-8968515	II:8968429-8968515	-	WBGene00007684_and_WBGene00004105	0.0855812	0.000882467	0.00699179	80	86
A3	X:17717443-17718427	X:17717443-17718434	+	WBGene00007068	0.0141977	0.000901651	0.00712465	984	991
A3	III:6247311-6247356	III:6247302-6247356	-	WBGene00020441_and_WBGene00020442_and_WBGene00172145	0.0443872	0.000941041	0.00740286	45	54
A3	II:6855040-6855252	II:6855038-6855252	-	WBGene00001023	0.0455285	0.000945641	0.00743243	212	214
A3	II:9941319-9941366	II:9941319-9941372	+	WBGene00007333_and_WBGene00011271	0.071126	0.000958151	0.00750992	47	53
A3	V:16928888-16928935	V:16928888-16928941	+	WBGene00014954_and_WBGene00014955	0.0575301	0.000976851	0.00764379	47	53
A3	IV:12162419-12162807	IV:12162419-12162813	+	WBGene00007091_and_WBGene00168499	0.0983847	0.00100064	0.00780234	388	394
A3	II:11667893-11667936	II:11667887-11667936	-	WBGene00007028	0.123707	0.00105584	0.00816336	43	49
A3	I:3731470-3731514	I:3731470-3731739	+	WBGene00020467	0.23823	0.00105616	0.00816336	44	269
A3	X:4150266-4150307	X:4150260-4150307	-	WBGene00006410	0.11309	0.00108223	0.00835754	41	47
A3	I:6319342-6319441	I:6319342-6319450	+	WBGene00002073_and_WBGene00017816	0.051319	0.00109489	0.00844058	99	108
A3	I:4214830-4214871	I:4214818-4214871	-	WBGene00015976	0.0360658	0.00112329	0.00862075	41	53
A3	II:6952464-6952521	II:6952464-6952512	+	WBGene00000459	0.0637479	0.00112422	0.00862075	57	48
A3	II:10868442-10868642	II:10868436-10868642	-	WBGene00010912_and_WBGene00194808	0.0702548	0.00112508	0.00862075	200	206
A3	X:4342283-4342325	X:4342283-4342331	+	WBGene00017472	0.117107	0.00115338	0.0087919	42	48
A3	III:7977312-7977366	III:7977324-7977366	-	WBGene00015558	0.144209	0.00116898	0.00889553	54	42
A3	IV:2667249-2667355	IV:2667249-2667364	+	WBGene00022074	0.0660746	0.00121543	0.00918578	106	115
A3	X:16472172-16472330	X:16472172-16472339	+	WBGene00003555_and_WBGene00023033_and_WBGene00018184	0.247577	0.00121981	0.00921102	158	167
A3	III:346883-347038	III:346868-347038	-	WBGene00001561_and_WBGene00021910_and_WBGene00019636_and_WBGene00019639_and_WBGene00023104_and_WBGene00220020_and_WBGene00019638_and_WBGene00235190	0.0490345	0.00122957	0.00926587	155	170
A3	III:7333431-7333607	III:7333422-7333607	-	WBGene00018953	0.0874307	0.00133149	0.0099693	176	185
A3	III:9323136-9323176	III:9323136-9323183	+	WBGene00000770	0.115542	0.00138459	0.0103145	40	47
A3	IV:3034037-3034087	IV:3034028-3034087	-	WBGene00022069	0.0664766	0.00138972	0.010344	50	59
A3	X:3452939-3452981	X:3452927-3452981	-	WBGene00004729	0.1345	0.00140507	0.0104232	42	54
A3	III:4933320-4933375	III:4933320-4933381	+	WBGene00016143	0.11023	0.00143855	0.0106249	55	61
A3	X:8587481-8587529	X:8587481-8587523	+	WBGene00017569	0.130809	0.00143947	0.0106249	48	42
A3	II:8604100-8604141	II:8604100-8604148	+	WBGene00004440_and_WBGene00045130_and_WBGene00006307	0.017966	0.00147815	0.0108449	41	48
A3	IV:4744828-4744885	IV:4744824-4744885	-	WBGene00017119	0.000413313	0.00150559	0.0109787	57	61
A3	IV:1290017-1291431	IV:1290017-1291440	+	WBGene00022425	0.130982	0.00157367	0.011425	1414	1423
A3	III:6451774-6451820	III:6451766-6451820	-	WBGene00002855_and_WBGene00004781_and_WBGene00020822	0.0574716	0.00158272	0.011475	46	54
A3	X:4908516-4908814	X:4908516-4908823	+	WBGene00019403	0.0132297	0.00163065	0.0117614	298	307
A3	IV:9927064-9927574	IV:9926350-9927574	-	WBGene00001113	0.0222331	0.00166468	0.0119873	510	1224
A3	III:2957454-2958226	III:2957454-2958232	+	WBGene00019157	0.125067	0.00169375	0.0121536	772	778
A3	I:14474931-14476344	I:14474931-14476350	+	WBGene00013676	0.079532	0.00172506	0.0123418	1413	1419
A3	X:12396625-12396668	X:12396625-12396676	+	WBGene00008924	0.132077	0.00177329	0.0126358	43	51
A3	III:8496245-8497056	III:8496245-8497047	+	WBGene00015418	0.162779	0.0018561	0.0131307	811	802
A3	X:8587481-8587535	X:8587481-8587529	+	WBGene00017569	0.119661	0.00186189	0.0131506	54	48
A3	IV:8816402-8816637	IV:8816402-8816673	+	WBGene00012118	0.136231	0.0018828	0.0132771	235	271
A3	II:6846487-6846530	II:6846487-6846536	+	WBGene00001194_and_WBGene00219797_and_WBGene00015410	0.12171	0.00195016	0.0136434	43	49
A3	II:4753703-4753753	II:4753703-4753749	+	WBGene00016163	0.00898514	0.00199579	0.0139516	50	46
A3	X:16276919-16276960	X:16276919-16276966	+	WBGene00004745	0.211265	0.00203618	0.0142014	41	47
A3	III:9058221-9058263	III:9058221-9058272	+	WBGene00000549	0.126785	0.00203634	0.0142014	42	51
A3	III:8013021-8013119	III:8013021-8013125	+	WBGene00000508	0.145714	0.00206607	0.0143861	98	104
A3	III:7886269-7886423	III:7886263-7886423	-	WBGene00022800	0.10774	0.0020769	0.0144388	154	160
A3	III:11056276-11057277	III:11056276-11057283	+	WBGene00012973	0.125634	0.00209859	0.0145666	1001	1007
A3	II:2515934-2515984	II:2515943-2515984	-	WBGene00019131	0.156047	0.00213041	0.0147578	50	41
A3	IV:8695225-8695298	IV:8695225-8695313	+	WBGene00000994	0.0491331	0.00219371	0.015132	73	88
A3	I:4656780-4657205	I:4656780-4657211	+	WBGene00015007	0.116114	0.00221414	0.0152255	425	431
A3	IV:12139153-12139206	IV:12139147-12139206	-	WBGene00007093	0.0502158	0.00222347	0.0152659	53	59
A3	II:85217-85363	II:85217-85390	+	WBGene00001193_and_WBGene00199372_and_WBGene00016809	0.199628	0.00223051	0.0152905	146	173
A3	V:16765460-16766129	V:16765460-16766123	+	WBGene00012019_and_WBGene00196730_and_WBGene00197133_and_WBGene00198164	0.0509845	0.00223603	0.0153165	669	663
A3	I:8108258-8108726	I:8108258-8108732	+	WBGene00005009	0.139197	0.00229568	0.0156644	468	474
A3	V:17089000-17089047	V:17088993-17089047	-	WBGene00011487	0.0203006	0.0023369	0.0158967	47	54
A3	I:9611288-9611330	I:9611282-9611330	-	WBGene00010619_and_WBGene00002070_and_WBGene00010615	0.0330121	0.00235561	0.0159993	42	48
A3	IV:9145435-9145487	IV:9145435-9145520	+	WBGene00001444	0.0659742	0.00239303	0.0162161	52	85
A3	III:9762014-9762073	III:9762025-9762073	-	WBGene00011503	0.0284314	0.00241551	0.0163185	59	48
A3	V:10133973-10134060	V:10133963-10134060	-	WBGene00000142_and_WBGene00007428	0.0947171	0.00248715	0.0167386	87	97
A3	II:6942777-6944725	II:6942777-6944737	+	WBGene00017699_and_WBGene00199918	0.0808876	0.00249023	0.0167466	1948	1960
A3	III:13464904-13464956	III:13464913-13464956	-	WBGene00000407	0.0148429	0.00249218	0.016747	52	43
A3	X:9450499-9450549	X:9450503-9450549	-	WBGene00014141	0.0125988	0.00256865	0.0171826	50	46
A3	I:2403295-2403344	I:2403295-2403335	+	WBGene00021460	0.0183936	0.00260803	0.0173974	49	40
A3	X:9515745-9515790	X:9515745-9515796	+	WBGene00001516	0.0690491	0.00261435	0.0173974	45	51
A3	III:4279473-4280117	III:4279259-4280117	-	WBGene00006331	0.011145	0.00261985	0.0174198	644	858
A3	V:8958881-8958924	V:8958881-8958931	+	WBGene00020553_and_WBGene00001526_and_WBGene00198276_and_WBGene00200176	0.0353723	0.00271242	0.0179409	43	50
A3	V:387342-387390	V:387342-387403	+	WBGene00022642	0.000179504	0.00271993	0.0179771	48	61
A3	I:4772382-4772968	I:4772375-4772968	-	WBGene00019770	0.0491018	0.00274092	0.0180888	586	593
A3	III:4339619-4340017	III:4339619-4340014	+	WBGene00007135	0.0779534	0.00281073	0.0185082	398	395
A3	I:8324811-8324930	I:8324811-8324936	+	WBGene00000467	0.188797	0.0028423	0.0187021	119	125
A3	I:11682420-11685330	I:11682371-11685330	-	WBGene00008681	0.128652	0.00289058	0.0189775	2910	2959
A3	III:10354265-10354306	III:10354265-10354312	+	WBGene00011560	0.0166718	0.00299231	0.0195439	41	47
A3	III:2277397-2279038	III:2277397-2279108	+	WBGene00021858	0.39479	0.00300264	0.0195655	1641	1711
A3	V:14544405-14544496	V:14544396-14544496	-	WBGene00008266	0.0378823	0.0030694	0.0199444	91	100
A3	I:6216168-6216295	I:6216168-6216358	+	WBGene00206356_and_WBGene00020346	0.105375	0.0031647	0.0205033	127	190
A3	II:11491643-11491968	II:11491636-11491968	-	WBGene00007143_and_WBGene00003868	0.00399891	0.0033209	0.0214188	325	332
A3	I:182626-182671	I:182616-182671	-	WBGene00018955	0.0515769	0.00332295	0.0214188	45	55
A3	II:8227476-8227552	II:8227476-8227558	+	WBGene00002066_and_WBGene00000894	0.0326222	0.00349024	0.0224318	76	82
A3	I:4598635-4599119	I:4598629-4599119	-	WBGene00017004	0.022281	0.00353608	0.0226037	484	490
A3	II:5011721-5011773	II:5011731-5011773	-	WBGene00044665	0.0460555	0.00375002	0.0237564	52	42
A3	IV:885421-886441	IV:885421-886495	+	WBGene00007007	0.228409	0.00383304	0.0242476	1020	1074
A3	V:9780422-9780621	V:9780416-9780621	-	WBGene00009770_and_WBGene00009769	0.117979	0.00392573	0.0247279	199	205
A3	I:7143241-7143285	I:7143235-7143285	-	WBGene00010427_and_WBGene00010738_and_WBGene00220019	0.0768746	0.00396194	0.0249288	44	50
A3	IV:8857445-8860545	IV:8857445-8860356	+	WBGene00001132	0.0022095	0.00396325	0.0249288	3100	2911
A3	I:6795906-6796007	I:6795906-6796022	+	WBGene00004110	0.0689325	0.00398681	0.0250591	101	116
A3	I:7350606-7350650	I:7350600-7350650	-	WBGene00002136	0.13262	0.00399892	0.0250996	44	50
A3	II:3382234-3382277	II:3382234-3382475	+	WBGene00020290	0.0527507	0.00401398	0.0251584	43	241
A3	I:6368965-6369011	I:6368965-6369059	+	WBGene00022586	0.0421333	0.00428072	0.0265855	46	94
A3	III:8488819-8488940	III:8488813-8488940	-	WBGene00018371	0.104746	0.00431971	0.0267901	121	127
A3	II:1485058-1485569	II:1485045-1485569	-	WBGene00019208	0.105577	0.00445083	0.027444	511	524
A3	X:16335103-16335472	X:16335103-16335277	+	WBGene00006384	0.122424	0.00453039	0.0278818	369	174
A3	V:116789-117357	V:116789-117363	+	WBGene00018975	0.0957001	0.0045724	0.0281012	568	574
A3	V:20792297-20792343	V:20792300-20792343	-	WBGene00012854	0.107222	0.0045821	0.0281413	46	43
A3	I:5119686-5119729	I:5119686-5119736	+	WBGene00022459	0.148871	0.00459913	0.0282067	43	50
A3	X:9440862-9441139	X:9440854-9441139	-	WBGene00007128	0.0091845	0.00463333	0.0283771	277	285
A3	I:6796766-6796866	I:6796766-6796872	+	WBGene00004110	0.0602574	0.00465718	0.0285035	100	106
A3	IV:9341009-9341353	IV:9341003-9341353	-	WBGene00006931_and_WBGene00011860	0.0645978	0.00472342	0.0288093	344	350
A3	III:10707029-10707140	III:10707022-10707140	-	WBGene00012658_and_WBGene00012657_and_WBGene00012659	0.41727	0.00473942	0.028887	111	118
A3	I:309758-310761	I:309761-310761	-	WBGene00002077_and_WBGene00016906	0.0500164	0.00475537	0.0289443	1003	1000
A3	IV:4564308-4564527	IV:4564308-4564536	+	WBGene00017901	0.0965392	0.00481179	0.0292074	219	228
A3	IV:7795117-7795204	IV:7795111-7795204	-	WBGene00016381_and_WBGene00016380	0.0403518	0.00481179	0.0292074	87	93
A3	II:6953668-6953782	II:6953668-6953788	+	WBGene00000459	0.0594602	0.00482724	0.029221	114	120
A3	II:5055744-5055784	II:5055744-5055862	+	WBGene00004434	0.00213734	0.00485178	0.0293328	40	118
A3	III:5253082-5253124	III:5253077-5253124	-	WBGene00016409	0.0670863	0.00488619	0.029477	42	47
A3	II:8785048-8785144	II:8785048-8785137	+	WBGene00014307	0.0122734	0.00490708	0.0295829	96	89
A3	I:9742924-9742967	I:9742924-9742979	+	WBGene00001582_and_WBGene00197263	0.105042	0.00501296	0.030139	43	55
A3	I:5430705-5430760	I:5430705-5430772	+	WBGene00017852	0.0854074	0.00502907	0.0302154	55	67
A3	II:1464321-1464561	II:1464468-1464561	-	WBGene00021791	0.0456154	0.00514914	0.0308113	240	93
A3	IV:11605618-11605659	IV:11605618-11605665	+	WBGene00012496	0.0422781	0.00516074	0.030839	41	47
A3	I:4530009-4530059	I:4530003-4530059	-	WBGene00022473	0.0812871	0.00527144	0.0313734	50	56
A3	III:8082085-8082126	III:8082085-8082135	+	WBGene00000143	0.0248353	0.00528297	0.0314209	41	50
A3	III:8141824-8141868	III:8141815-8141868	-	WBGene00015754	0.162276	0.00535774	0.0317376	44	53
A3	IV:8299066-8299181	IV:8299066-8299187	+	WBGene00019503_and_WBGene00018072_and_WBGene00018071_and_WBGene00018070	0.085486	0.00543894	0.0321326	115	121
A3	V:4723113-4723915	V:4723113-4724027	+	WBGene00018210	0.0392534	0.00547561	0.0323061	802	914
A3	I:3340605-3340647	I:3340599-3340647	-	WBGene00021551	0.0923194	0.00558447	0.0328171	42	48
A3	III:6723779-6723826	III:6723779-6723823	+	WBGene00018132_and_WBGene00018131	0.0119426	0.00559478	0.0328539	47	44
A3	III:6022217-6022332	III:6022217-6022341	+	WBGene00000874	0.0426099	0.00564934	0.0331323	115	124
A3	I:15038007-15038052	I:15038007-15038061	+	WBGene00009367_and_WBGene00009284	0.0543238	0.00566841	0.0332001	45	54
A3	V:8012745-8012849	V:8012739-8012849	-	WBGene00022402_and_WBGene00022401_and_WBGene00022399_and_WBGene00022400	0.202927	0.00570699	0.033404	104	110
A3	III:13147581-13150186	III:13147575-13150186	-	WBGene00012719	0.0966461	0.00587605	0.0342351	2605	2611
A3	I:3365277-3365391	I:3365347-3365391	-	WBGene00021034	0.0447527	0.0059783	0.0346937	114	44
A3	I:6532323-6532364	I:6532317-6532364	-	WBGene00020417_and_WBGene00271694	0.135406	0.00606709	0.0351169	41	47
A3	II:5621087-5621130	II:5621078-5621130	-	WBGene00000970_and_WBGene00015920	0.0653117	0.00609728	0.0352637	43	52
A3	I:5482655-5482696	I:5482649-5482696	-	WBGene00015635	0.165242	0.00612268	0.0353693	41	47
A3	II:1373059-1373265	II:1373050-1373265	-	WBGene00018817_and_WBGene00018819_and_WBGene00201061	0.10973	0.0062354	0.0359735	206	215
A3	III:7028108-7028486	III:7028102-7028486	-	WBGene00000872_and_WBGene00022985	0.10338	0.006275	0.0361597	378	384
A3	IV:5274613-5274661	IV:5274613-5274660	+	WBGene00018118	0.113528	0.00627586	0.0361597	48	47
A3	IV:14824412-14824843	IV:14824416-14824843	-	WBGene00013311	0.000113553	0.00631226	0.0363222	431	427
A3	III:11038511-11042085	III:11038511-11042092	+	WBGene00012973	0.080223	0.00632917	0.0363958	3574	3581
A3	V:12760900-12760943	V:12760892-12760943	-	WBGene00006512_and_WBGene00219330	0.731821	0.00635547	0.0364996	43	51
A3	I:10222046-10222085	I:10222037-10222085	-	WBGene00013708	0.0199129	0.00652818	0.0372979	39	48
A3	V:4616384-4616432	V:4616384-4616426	+	WBGene00018814_and_WBGene00018812	0.0215709	0.00662198	0.0376636	48	42
A3	III:8359884-8359969	III:8359884-8359975	+	WBGene00007008	0.0909975	0.00693074	0.0390931	85	91
A3	X:16801333-16801382	X:16801333-16801388	+	WBGene00020142	0.0670811	0.00696765	0.0392512	49	55
A3	IV:2312909-2313790	IV:2312907-2313790	-	WBGene00006920_and_WBGene00006912_and_WBGene00198080	0.0186277	0.00727662	0.040681	881	883
A3	II:5011733-5011773	II:5011731-5011773	-	WBGene00044665	0.0440766	0.00729538	0.0407601	40	42
A3	V:12458112-12459369	V:12458103-12459369	-	WBGene00001179	0.0696307	0.00735399	0.0410617	1257	1266
A3	III:4797207-4797568	III:4797207-4797574	+	WBGene00008006_and_WBGene00008008	0.161821	0.00754156	0.0420531	361	367
A3	II:2232266-2232309	II:2232257-2232309	-	WBGene00018785_and_WBGene00197814_and_WBGene00219965	0.010282	0.0075955	0.0422503	43	52
A3	III:11252522-11255833	III:11252522-11255836	+	WBGene00012938	0.211314	0.00775258	0.0430159	3311	3314
A3	III:10438421-10438826	III:10438415-10438826	-	WBGene00194861	0.128315	0.00782315	0.043326	405	411
A3	IV:13288914-13288956	IV:13288897-13288956	-	WBGene00013460_and_WBGene00013465	0.0952585	0.00813361	0.044821	42	59
A3	IV:13302898-13302936	IV:13302898-13302951	+	WBGene00000818_and_WBGene00013464	0.0595066	0.00814739	0.0448689	38	53
A3	X:6045090-6045209	X:6045052-6045209	-	WBGene00003911	0.00993872	0.00827606	0.0454926	119	157
A3	IV:15449208-15449266	IV:15449196-15449266	-	WBGene00013530_and_WBGene00013529	0.167222	0.00835876	0.0457766	58	70
A3	X:8189956-8190167	X:8189965-8190167	-	WBGene00015926_and_WBGene00199579_and_WBGene00199130_and_WBGene00200208	0.00408888	0.00836547	0.045785	211	202
A3	II:11495094-11495140	II:11495088-11495140	-	WBGene00007143_and_WBGene00003868	0.0849594	0.00839621	0.0459249	46	52
A3	V:16556810-16558401	V:16556810-16558417	+	WBGene00012524	0.0928725	0.00859465	0.0469233	1591	1607
A3	II:7541978-7542149	II:7541978-7542158	+	WBGene00003592_and_WBGene00166288	0.114367	0.00861459	0.0469752	171	180
A3	X:2238656-2238698	X:2238656-2238704	+	WBGene00020507	0.0195753	0.00907812	0.0492288	42	48
A3	I:7142014-7142059	I:7142005-7142059	-	WBGene00010427_and_WBGene00010738_and_WBGene00220019	0.0788478	0.00914202	0.0494928	45	54
A3	I:2316389-2316445	I:2316389-2316439	+	WBGene00021465	0.0493174	0.00917252	0.0495875	56	50
A3	II:4227853-4227898	II:4227853-4227904	+	WBGene00015817_and_WBGene00015816	0.068952	0.00917425	0.0495875	45	51
A3	V:5535870-5535913	V:5535863-5535913	-	WBGene00016062	0.0469024	0.0091779	0.0495875	43	50
A3	III:9400335-9403074	III:9400335-9403080	+	WBGene00004343	0.0756404	0.00921023	0.0497319	2739	2745
A3	V:6048680-6048882	V:6048669-6048882	-	WBGene00019807_and_WBGene00019808	0.0737653	0.00929282	0.0499948	202	213
A3	I:13839804-13839884	I:13839801-13839884	-	WBGene00012236	0.032165	0.00941945	0.0505242	80	83
A3	II:14530469-14531141	II:14530469-14531147	+	WBGene00010198_and_WBGene00007312	0.145077	0.00944407	0.0505573	672	678
A3	II:11673146-11673200	II:11673155-11673200	-	WBGene00007028	0.315573	0.00947097	0.0506454	54	45
A3	IV:5363810-5363853	IV:5363804-5363853	-	WBGene00018319	0.0925984	0.00951552	0.0508529	43	49
A3	IV:568896-569598	IV:568890-569598	-	WBGene00018925	0.0649048	0.0101643	0.0537358	702	708
A3	III:1777213-1777270	III:1777225-1777270	-	WBGene00021442	0.0104464	0.0103042	0.0542809	57	45
A3	I:2813747-2814133	I:2813747-2814199	+	WBGene00002174	0.0717936	0.0104038	0.054763	386	452
A3	I:8593649-8594036	I:8593649-8594042	+	WBGene00004305_and_WBGene00011033_and_WBGene00011037	0.0813617	0.0104142	0.054763	387	393
A3	V:8612752-8612798	V:8612752-8612804	+	WBGene00018285_and_WBGene00219944	0.0735304	0.0105417	0.0553019	46	52
A3	III:7275162-7275320	III:7275159-7275320	-	WBGene00015159	0.0740924	0.0106027	0.0554108	158	161
A3	III:8883488-8883602	III:8883495-8883602	-	WBGene00014021	0.0777442	0.010674	0.0556333	114	107
A3	X:1442635-1443152	X:1442626-1443152	-	WBGene00021047	0.148464	0.0106882	0.0556743	517	526
A3	II:13099838-13099909	II:13099860-13099909	-	WBGene00009245_and_WBGene00000661	0.0027264	0.0107429	0.0558606	71	49
A3	IV:9207998-9208075	IV:9207998-9208084	+	WBGene00006941_and_WBGene00008114	0.133774	0.0109618	0.0567322	77	86
A3	IV:17121786-17121832	IV:17121786-17121826	+	WBGene00006405	0.0341608	0.010994	0.0568655	46	40
A3	II:10815525-10815919	II:10815519-10815919	-	WBGene00011071	0.0940144	0.0111021	0.057391	394	400
A3	III:5889874-5891323	III:5890677-5891323	-	WBGene00016197	0.170025	0.0112909	0.0581543	1449	646
A3	IV:6120759-6120899	IV:6120759-6121343	+	WBGene00006974	0.00700268	0.0114375	0.0587474	140	584
A3	V:7234002-7234041	V:7233984-7234041	-	WBGene00015462_and_WBGene00015463	0.0268567	0.0114728	0.0588606	39	57
A3	II:3564578-3564660	II:3564578-3564624	+	WBGene00021146	0.0590317	0.0115495	0.0591272	82	46
A3	III:8829118-8829159	III:8829112-8829159	-	WBGene00018417_and_WBGene00018423	0.0832274	0.0115582	0.0591272	41	47
A3	I:6720661-6720778	I:6720651-6720778	-	WBGene00020933	0.0170879	0.0116402	0.0594231	117	127
A3	X:16635233-16635297	X:16635233-16635303	+	WBGene00015545	0.165757	0.012049	0.0610379	64	70
A3	I:5320369-5320409	I:5320369-5320416	+	WBGene00018595	0.0260552	0.0120929	0.0611903	40	47
A3	I:5260379-5260423	I:5260379-5260435	+	WBGene00002583	0.0894103	0.0121402	0.0613946	44	56
A3	I:4559693-4559946	I:4559693-4559988	+	WBGene00017010	0.0486689	0.012219	0.061758	253	295
A3	I:3160113-3160154	I:3160107-3160154	-	WBGene00019598_and_WBGene00006888_and_WBGene00220015	0.0532324	0.012343	0.0622423	41	47
A3	X:15180203-15180244	X:15180197-15180244	-	WBGene00011680	0.107543	0.0124172	0.0625261	41	47
A3	II:9322381-9322424	II:9322374-9322424	-	WBGene00004286	0.0736844	0.0124204	0.0625261	43	50
A3	I:10773744-10773984	I:10773744-10773993	+	WBGene00200786_and_WBGene00000912	0.0137299	0.0124712	0.0627016	240	249
A3	II:10659715-10660031	II:10659715-10659786	+	WBGene00004704	0.0639815	0.0126104	0.0631949	316	71
A3	V:11038986-11039027	V:11038980-11039027	-	WBGene00006443	0.0440049	0.0126256	0.0632255	41	47
A3	X:2798348-2798695	X:2798348-2798701	+	WBGene00006496_and_WBGene00197087_and_WBGene00196841_and_WBGene00172056_and_WBGene00196317_and_WBGene00219974_and_WBGene00199521_and_WBGene00219813_and_WBGene00219814	0.100778	0.0127934	0.063859	347	353
A3	III:3655973-3656268	III:3655976-3656268	-	WBGene00008120	0.0404947	0.0128131	0.063921	295	292
A3	I:7685162-7691210	I:7685162-7691220	+	WBGene00011970_and_WBGene00011969	0.112626	0.012995	0.0645736	6048	6058
A3	IV:13033930-13034823	IV:13033930-13034452	+	WBGene00003150_and_WBGene00166699	0.001143	0.0131802	0.0654203	893	522
A3	II:7218484-7218528	II:7218478-7218528	-	WBGene00000530	0.11196	0.0133371	0.0660914	44	50
A3	IV:8981358-8981694	IV:8981358-8981700	+	WBGene00008274	0.068524	0.0133644	0.0661863	336	342
A3	I:7706621-7706847	I:7706618-7706847	-	WBGene00009188	0.0724012	0.0134117	0.0663833	226	229
A3	IV:4708596-4709321	IV:4708587-4709321	-	WBGene00019543	0.0217846	0.013871	0.068199	725	734
A3	I:10080568-10080609	I:10080568-10080621	+	WBGene00003508	0.0841871	0.0140061	0.0685967	41	53
A3	III:9005213-9005268	III:9005204-9005268	-	WBGene00004269	0.0143214	0.0141442	0.0690183	55	64
A3	III:11064552-11065088	III:11064552-11065097	+	WBGene00012972_and_WBGene00200467_and_WBGene00014552	0.0367235	0.0143084	0.0696149	536	545
A3	V:7234466-7234536	V:7234491-7234536	-	WBGene00015462_and_WBGene00015463	0.0264958	0.0148492	0.0717496	70	45
A3	IV:13455726-13455795	IV:13455726-13455783	+	WBGene00012640	0.0524757	0.0148684	0.071787	69	57
A3	III:3864564-3864607	III:3864564-3864614	+	WBGene00007969	0.028675	0.0149906	0.0722979	43	50
A3	IV:363873-364208	IV:363879-364208	-	WBGene00022048_and_WBGene00220192	0.0295562	0.0150986	0.0727394	335	329
A3	II:5317011-5317468	II:5317011-5317136	+	WBGene00001538	0.103004	0.0151926	0.0730234	457	125
A3	III:10070298-10070337	III:10070298-10070344	+	WBGene00011807	0.0726725	0.0152629	0.0732478	39	46
A3	I:4676646-4677669	I:4676646-4677675	+	WBGene00006791_and_WBGene00020212	0.0440405	0.0153738	0.0736027	1023	1029
A3	I:1953549-1955269	I:1953624-1955269	-	WBGene00021771	0.105934	0.0155946	0.0745205	1720	1645
A3	III:4557537-4557577	III:4557537-4557583	+	WBGene00010908	0.105272	0.0157848	0.0752564	40	46
A3	III:9619896-9622152	III:9619896-9622146	+	WBGene00001955	0.351636	0.0158318	0.0754099	2256	2250
A3	I:5205662-5206230	I:5205536-5206230	-	WBGene00016329_and_WBGene00004771	0.177395	0.0162969	0.0774168	568	694
A3	IV:4495719-4496268	IV:4495713-4496268	-	WBGene00022675_and_WBGene00198815_and_WBGene00195688	0.0420877	0.0163083	0.0774293	549	555
A3	X:11546385-11546428	X:11546376-11546428	-	WBGene00007955	0.0308213	0.0163323	0.0775019	43	52
A3	IV:16999834-17002693	IV:16999834-17002699	+	WBGene00004403	0.0955654	0.0164057	0.0778086	2859	2865
A3	IV:12359011-12359054	IV:12359002-12359054	-	WBGene00004756	0.0966544	0.0164519	0.0779857	43	52
A3	II:12214956-12215655	II:12214968-12215655	-	WBGene00004167	0.0596924	0.0165743	0.0783981	699	687
A3	II:12953151-12953205	II:12953148-12953205	-	WBGene00012605_and_WBGene00045389	0.0202702	0.0166772	0.0788003	54	57
A3	V:13176749-13176794	V:13176749-13176801	+	WBGene00001874	0.02822	0.016844	0.0795035	45	52
A3	I:8701843-8701919	I:8701834-8701919	-	WBGene00006577	0.116636	0.0171061	0.0806118	76	85
A3	II:3506715-3506756	II:3506715-3506765	+	WBGene00021715_and_WBGene00021714_and_WBGene00219757	0.0614751	0.0174021	0.0817889	41	50
A3	I:7991140-7991181	I:7991140-7991187	+	WBGene00010367_and_WBGene00197825	0.0792107	0.017574	0.0825092	41	47
A3	II:166905-166954	II:166905-166960	+	WBGene00001340	0.0291483	0.018094	0.084547	49	55
A3	X:4911289-4911336	X:4911289-4911345	+	WBGene00019403	0.0973201	0.0181672	0.0848202	47	56
A3	IV:1188012-1189235	IV:1188012-1189244	+	WBGene00022426_and_WBGene00022428_and_WBGene00007020	0.0198341	0.0181812	0.0848202	1223	1232
A3	III:5554398-5554438	III:5554393-5554438	-	WBGene00017304	0.0402061	0.0183252	0.0853567	40	45
A3	IV:9800983-9801030	IV:9800983-9801025	+	WBGene00001396	0.0130418	0.0183955	0.0855493	47	42
A3	IV:8503977-8504056	IV:8503971-8504056	-	WBGene00006450	0.103954	0.0187085	0.0867314	79	85
A3	I:4117231-4117283	I:4117231-4117275	+	WBGene00019254	0.0295276	0.0188698	0.0873597	52	44
A3	III:7310277-7310357	III:7310250-7310357	-	WBGene00018949_and_WBGene00018950	0.00446768	0.0188893	0.0873597	80	107
A3	V:20082318-20083096	V:20082309-20083096	-	WBGene00001485_and_WBGene00000940	0.0518379	0.0188934	0.0873597	778	787
A3	IV:655531-655572	IV:655531-655579	+	WBGene00019664_and_WBGene00023106	0.0141305	0.0191263	0.0882961	41	48
A3	II:13281513-13282571	II:13281507-13282571	-	WBGene00012988_and_WBGene00199755	0.11434	0.0193456	0.0890634	1058	1064
A3	II:1346336-1347328	II:1346336-1347313	+	WBGene00002176_and_WBGene00023296_and_WBGene00023298_and_WBGene00023299	0.0855453	0.019352	0.0890634	992	977
A3	II:9048990-9049043	II:9048999-9049043	-	WBGene00009505_and_WBGene00011980	0.37559	0.0193524	0.0890634	53	44
A3	V:10130885-10130930	V:10130877-10130930	-	WBGene00000142_and_WBGene00007428	0.0842705	0.0194008	0.0891933	45	53
A3	III:6614338-6614679	III:6614338-6614688	+	WBGene00021503	0.0101943	0.019699	0.0903297	341	350
A3	III:8027522-8027856	III:8027513-8027856	-	WBGene00004125	0.092388	0.0200047	0.0914196	334	343
A3	I:11181824-11181951	I:11181798-11181951	-	WBGene00004706	0.0373146	0.0203485	0.0925408	127	153
A3	IV:1569858-1572112	IV:1569632-1572112	-	WBGene00003794_and_MSTRG.11954_and_WBGene00220152_and_WBGene00220153	0.0186028	0.0205904	0.0934489	2254	2480
A3	II:9109861-9109916	II:9109861-9109922	+	WBGene00012002	0.0192463	0.020616	0.0935172	55	61
A3	IV:416664-416720	IV:416680-416720	-	WBGene00001332_and_WBGene00000913	0.0486548	0.0206481	0.0935667	56	40
A3	I:9859349-9860496	I:9859349-9860502	+	WBGene00010731_and_WBGene00196743_and_WBGene00198838_and_WBGene00220016_and_WBGene00010732	0.0210066	0.0207176	0.0937978	1147	1153
A3	I:9714526-9714565	I:9714514-9714565	-	WBGene00007621	0.0361507	0.0211101	0.0952215	39	51
A3	III:3506862-3506905	III:3506852-3506905	-	WBGene00010810_and_WBGene00219225	0.0204888	0.0212114	0.0954834	43	53
A3	II:7944487-7944788	II:7944480-7944788	-	WBGene00014054	0.0144532	0.021285	0.0956688	301	308
A3	II:4793298-4793747	II:4793298-4793738	+	WBGene00017837	0.0940692	0.0213493	0.0959094	449	440
A3	II:8962717-8963882	II:8962711-8963882	-	WBGene00007690	0.104348	0.0215893	0.0967112	1165	1171
A3	II:6197719-6198026	II:6197719-6197805	+	WBGene00016244	0.13707	0.0215934	0.0967112	307	86
A3	III:5448121-5448164	III:5448112-5448164	-	WBGene00018613	0.0451299	0.0218525	0.0975264	43	52
A3	I:9873662-9873704	I:9873662-9873710	+	WBGene00003639	0.0676895	0.0219665	0.0979857	42	48
A3	II:14396409-14397084	II:14396409-14397090	+	WBGene00009180	0.158731	0.022098	0.0985225	675	681
A3	X:5216420-5216470	X:5216420-5216468	+	WBGene00019250_and_WBGene00019249	0.00837511	0.0223631	0.0993043	50	48
A3	X:13749898-13750057	X:13749898-13750048	+	WBGene00003661	0.058469	0.0224164	0.0994909	159	150
A3	II:5184114-5184458	II:5184104-5184458	-	WBGene00016162	0.0610871	0.0224825	0.0995348	344	354
A3	X:3545823-3546490	X:3545823-3546496	+	WBGene00004350_and_MSTRG.27337	0.0970516	0.0225627	0.0998401	667	673
A3	I:4649747-4650248	I:4649742-4650248	-	WBGene00015009	0.00796093	0.0226517	0.100184	501	506
A3	V:11506385-11506870	V:11506385-11506876	+	WBGene00008339	0.0857208	0.0226944	0.100323	485	491
A3	V:9555370-9555627	V:9555370-9555594	+	WBGene00009098	0.0132942	0.0227305	0.100432	257	224
A3	I:12002850-12003148	I:12002860-12003148	-	WBGene00013137	0.0505621	0.0228413	0.100734	298	288
A3	V:5682011-5682207	V:5681675-5682207	-	WBGene00017768	0.00519679	0.0228444	0.100734	196	532
A3	II:11471769-11471957	II:11471763-11471957	-	WBGene00012204_and_WBGene00012205	0.064875	0.0231028	0.10162	188	194
A3	X:5275135-5275235	X:5275126-5275235	-	WBGene00021324_and_WBGene00198647	0.0495839	0.0234038	0.102631	100	109
A3	II:7027183-7027226	II:7027183-7027232	+	WBGene00016888	0.0998784	0.0234138	0.102631	43	49
A3	IV:9813102-9813181	IV:9813087-9813181	-	WBGene00001188	0.137251	0.0237447	0.103722	79	94
A3	III:5440215-5440256	III:5440209-5440256	-	WBGene00020970	0.117386	0.0241215	0.105108	41	47
A3	I:11403026-11403475	I:11403020-11403475	-	WBGene00001215	0.0871971	0.0244264	0.105915	449	455
A3	IV:2771109-2771671	IV:2771118-2771671	-	WBGene00021876	0.0256434	0.0247503	0.106953	562	553
A3	III:9529327-9529369	III:9529327-9529374	+	WBGene00014223_and_WBGene00014219	0.104991	0.0250252	0.107698	42	47
A3	II:11982254-11983000	II:11982254-11983009	+	WBGene00012458_and_WBGene00012459	0.101301	0.025277	0.10854	746	755
A3	IV:11147136-11147177	IV:11147129-11147177	-	WBGene00008504_and_WBGene00008505	0.0642004	0.0253572	0.108779	41	48
A3	V:6907720-6907876	V:6907766-6907876	-	WBGene00006801_and_WBGene00197837_and_WBGene00200926_and_WBGene00199289	0.00850352	0.0254494	0.109016	156	110
A3	II:4459749-4459793	II:4459740-4459793	-	WBGene00020461	0.0123242	0.0259154	0.110744	44	53
A3	IV:3381988-3382030	IV:3381980-3382030	-	WBGene00015250	0.0649008	0.0259783	0.11096	42	50
A3	V:6214748-6214819	V:6214748-6214826	+	WBGene00004373	0.136847	0.0263764	0.112149	71	78
A3	IV:2795893-2796377	IV:2795893-2796429	+	WBGene00021868	0.00904488	0.0263835	0.112149	484	536
A3	IV:2489374-2489630	IV:2489374-2489609	+	WBGene00022090	0.392509	0.0265966	0.112892	256	235
A3	II:7309836-7309989	II:7309242-7309989	-	WBGene00018475	0.0138344	0.0268896	0.113811	153	747
A3	I:10581836-10582416	I:10581827-10582416	-	WBGene00011906	0.11279	0.0269844	0.114155	580	589
A3	V:13163708-13164289	V:13163708-13164296	+	WBGene00011647_and_WBGene00201507	0.00478997	0.0272392	0.115178	581	588
A3	X:5113591-5113649	X:5113597-5113649	-	WBGene00000149	0.00449291	0.0274013	0.115753	58	52
A3	IV:9796251-9796297	IV:9796245-9796297	-	WBGene00004031	0.115037	0.0275597	0.116255	46	52
A3	IV:6843147-6843235	IV:6843147-6843223	+	WBGene00003043	0.0211114	0.027599	0.116366	88	76
A3	I:5989155-5989196	I:5989155-5989203	+	WBGene00015501	0.0647766	0.0278939	0.117469	41	48
A3	II:8998307-8998410	II:8998307-8998420	+	WBGene00006514	0.00213609	0.027979	0.117743	103	113
A3	V:11505769-11505826	V:11505769-11505819	+	WBGene00008339	0.153311	0.0280725	0.118024	57	50
A3	V:20917166-20917452	V:20917166-20917467	+	WBGene00012857_and_WBGene00198666	0.148399	0.0281404	0.118189	286	301
A3	V:5597477-5598639	V:5597458-5598639	-	WBGene00016992_and_WBGene00022970_and_MSTRG.21731	0.122781	0.0281518	0.118189	1162	1181
A3	I:14160375-14160426	I:14160364-14160426	-	WBGene00007988	0.283249	0.0283558	0.118757	51	62
A3	III:7310238-7310357	III:7310250-7310357	-	WBGene00018949_and_WBGene00018950	0.00390955	0.0283676	0.118757	119	107
A3	I:11681881-11682088	I:11681873-11682088	-	WBGene00008681	0.0219971	0.0283931	0.118808	207	215
A3	I:10088495-10089861	I:10088504-10089861	-	WBGene00007054_and_WBGene00219787	0.0353351	0.028621	0.119367	1366	1357
A3	III:6869409-6869625	III:6869431-6869625	-	WBGene00020068	0.439117	0.0290159	0.120616	216	194
A3	IV:9262611-9262657	IV:9262602-9262657	-	WBGene00012435_and_WBGene00012434_and_WBGene00000694	0.0884815	0.029226	0.121375	46	55
A3	X:7809112-7816672	X:7809096-7816672	-	WBGene00019847	0.15443	0.0292675	0.121481	7560	7576
A3	I:7188653-7188934	I:7188653-7188941	+	WBGene00010872	0.011271	0.030169	0.124242	281	288
A3	X:17335842-17335895	X:17335842-17335883	+	WBGene00044770	0.122012	0.0304021	0.125027	53	41
A3	V:5946481-5947505	V:5946481-5947515	+	WBGene00019762_and_WBGene00004206_and_WBGene00019761	0.0305306	0.0305396	0.125418	1024	1034
A3	II:271829-272364	II:271838-272364	-	WBGene00015188	0.0563487	0.0305672	0.125421	535	526
A3	II:8968012-8968126	II:8968006-8968126	-	WBGene00007684_and_WBGene00004105	0.122022	0.0308074	0.126225	114	120
A3	I:6216793-6217016	I:6216793-6217122	+	WBGene00206356_and_WBGene00020346	0.0156288	0.0311253	0.12735	223	329
A3	III:469700-469804	III:469693-469804	-	WBGene00021914	0.0817541	0.0313189	0.127788	104	111
A3	V:19881757-19882446	V:19881751-19882446	-	WBGene00001629	0.0346729	0.0315521	0.128503	689	695
A3	III:2356626-2356684	III:2356626-2356678	+	WBGene00001589	0.0583987	0.0317778	0.129243	58	52
A3	X:13114059-13114156	X:13114059-13114162	+	WBGene00008926	0.12606	0.0322757	0.131087	97	103
A3	V:14116689-14117502	V:14116680-14117502	-	WBGene00003916_and_WBGene00219777_and_WBGene00169517_and_WBGene00007085_and_WBGene00007084	0.0253655	0.033691	0.135222	813	822
A3	V:8519553-8519608	V:8519561-8519608	-	WBGene00018482_and_WBGene00018483	0.0509101	0.0346018	0.137944	55	47
A3	I:4529141-4529871	I:4529135-4529871	-	WBGene00022473	0.0973931	0.0348341	0.138505	730	736
A3	I:6584155-6584268	I:6584155-6584274	+	WBGene00002783_and_WBGene00198317_and_WBGene00219955_and_WBGene00006624	0.0630534	0.0351013	0.139107	113	119
A3	II:12342268-12342629	II:12342268-12342635	+	WBGene00004945_and_WBGene00199687	0.22394	0.0351147	0.139107	361	367
A3	I:81272-81878	I:81272-81884	+	WBGene00021683_and_WBGene00021682_and_MSTRG.15_and_WBGene00021676	0.122318	0.0354188	0.140124	606	612
A3	II:10796974-10797017	II:10796965-10797017	-	WBGene00011068_and_WBGene00003805	0.0557242	0.0357954	0.141074	43	52
A3	III:10931325-10931374	III:10931325-10931380	+	WBGene00010922	0.104043	0.0359429	0.141501	49	55
A3	III:6120572-6120703	III:6120572-6120706	+	WBGene00002201	0.0795604	0.0366928	0.143941	131	134
A3	V:14185494-14185538	V:14185487-14185538	-	WBGene00006613	0.207031	0.0370905	0.145308	44	51
A3	I:12975320-12975405	I:12975320-12975399	+	WBGene00001234_and_WBGene00004196_and_WBGene00008132_and_WBGene00008133_and_WBGene00008134	0.0457922	0.0373041	0.146016	85	79
A3	V:6663543-6663620	V:6663492-6663620	-	WBGene00004062_and_WBGene00003298	0.00241237	0.0375772	0.14675	77	128
A3	III:12058895-12061713	III:12058895-12061720	+	WBGene00006993	0.0145626	0.0375964	0.14675	2818	2825
A3	II:8217302-8217344	II:8217302-8217356	+	WBGene00002066_and_WBGene00000894	0.182786	0.0376446	0.146829	42	54
A3	III:6470071-6470115	III:6470071-6470124	+	WBGene00006463_and_WBGene00020819	0.135612	0.0379158	0.147756	44	53
A3	I:6215987-6216058	I:6215987-6216061	+	WBGene00206356_and_WBGene00020346	0.115975	0.0380495	0.148082	71	74
A3	II:4951547-4951591	II:4951547-4951600	+	WBGene00006997	0.084989	0.0383934	0.148952	44	53
A3	III:3934800-3935807	III:3934797-3935807	-	WBGene00003748	0.0073651	0.038529	0.149309	1007	1010
A3	V:19545775-19546155	V:19545703-19546155	-	WBGene00012812	0.00177221	0.0385396	0.149309	380	452
A3	V:6047284-6047335	V:6047292-6047335	-	WBGene00019806	0.112649	0.0385504	0.149309	51	43
A3	IV:9997694-9997756	IV:9997710-9997756	-	WBGene00008149	0.0523955	0.0386949	0.149672	62	46
A3	IV:9852853-9852907	IV:9852853-9852904	+	WBGene00006050	0.00541245	0.0387559	0.149777	54	51
A3	X:14848431-14848479	X:14848431-14848486	+	WBGene00007772	0.0592707	0.0388077	0.149912	48	55
A3	I:12798403-12800149	I:12798394-12800149	-	WBGene00012474	0.0816515	0.0389283	0.150247	1746	1755
A3	V:14036902-14036955	V:14036911-14036955	-	WBGene00011625	0.075096	0.0389896	0.150417	53	44
A3	III:8752447-8752487	III:8752438-8752487	-	WBGene00022722_and_WBGene00195778	0.0513534	0.0390994	0.15071	40	49
A3	III:7827742-7827788	III:7827733-7827788	-	WBGene00001209	0.0300002	0.0391795	0.150894	46	55
A3	X:16665926-16665977	X:16665932-16665977	-	WBGene00018374	0.060851	0.0392154	0.150894	51	45
A3	II:14343831-14344280	II:14343834-14344280	-	WBGene00013218_and_WBGene00013217_and_WBGene00185067_and_WBGene00002996	0.040007	0.039351	0.151284	449	446
A3	V:9850387-9850429	V:9850380-9850429	-	WBGene00045419_and_WBGene00199744_and_WBGene00077498	0.0762213	0.0394216	0.15149	42	49
A3	III:10277726-10277830	III:10277726-10277821	+	WBGene00000564_and_WBGene00010757	0.0167469	0.0394788	0.151578	104	95
A3	V:13962727-13962770	V:13962727-13962776	+	WBGene00011194_and_WBGene00011195	0.109376	0.040468	0.154772	43	49
A3	III:5252192-5252713	III:5252186-5252713	-	WBGene00016409	0.103995	0.0408524	0.155771	521	527
A3	V:7575469-7575517	V:7575457-7575517	-	WBGene00017605	0.0173363	0.0412684	0.156884	48	60
A3	III:7931351-7931395	III:7931351-7931401	+	WBGene00003801_and_WBGene00168375_and_WBGene00004303	0.0639839	0.0415843	0.157749	44	50
A3	I:5125488-5125531	I:5125482-5125531	-	WBGene00003132	0.0651551	0.0418352	0.15863	43	49
A3	I:6125593-6125650	I:6125593-6125644	+	WBGene00020838	0.0905187	0.0419162	0.158716	57	51
A3	IV:1737643-1737691	IV:1737646-1737691	-	WBGene00021507	0.0342025	0.0419296	0.158716	48	45
A3	III:6225850-6226179	III:6225844-6226179	-	WBGene00020443	0.138648	0.0421768	0.159515	329	335
A3	X:13625744-13625787	X:13625735-13625787	-	WBGene00006412	0.158656	0.0422996	0.159706	43	52
A3	II:15270973-15274379	II:15270973-15273042	+	WBGene00007064_and_WBGene00199694	0.107376	0.0423876	0.159912	3406	2069
A3	I:8837517-8837570	I:8837523-8837570	-	WBGene00009460	0.128533	0.0423903	0.159912	53	47
A3	V:9776324-9776662	V:9776317-9776662	-	WBGene00009776_and_WBGene00004882	0.0791117	0.0426651	0.160743	338	345
A3	I:10750655-10750886	I:10750655-10750893	+	WBGene00200786_and_WBGene00000912	0.0913437	0.0428164	0.161176	231	238
A3	V:14190121-14190161	V:14190121-14190173	+	WBGene00013877	0.0496119	0.0432218	0.16215	40	52
A3	II:11348664-11348704	II:11348664-11348712	+	WBGene00007189	0.0203967	0.0432679	0.162255	40	48
A3	III:5404848-5404892	III:5404836-5404892	-	WBGene00021316_and_WBGene00021315	0.0382824	0.0439485	0.163904	44	56
A3	I:5408344-5412343	I:5408353-5412343	-	WBGene00001491_and_WBGene00198102	0.207301	0.0441105	0.164406	3999	3990
A3	III:7133885-7133925	III:7133885-7133932	+	WBGene00015099	0.0326095	0.0441285	0.164406	40	47
A3	IV:12897050-12897108	IV:12897050-12897099	+	WBGene00185092	0.0731542	0.0442454	0.164734	58	49
A3	III:7210201-7211441	III:7210201-7211435	+	WBGene00004417_and_WBGene00023466_and_WBGene00044943_and_WBGene00044944_and_WBGene00020107	0.0329414	0.0442665	0.164743	1240	1234
A3	V:11964390-11964711	V:11964396-11964711	-	WBGene00010290	0.0382012	0.0447309	0.166052	321	315
A3	V:13087341-13087381	V:13087341-13087388	+	WBGene00007907_and_WBGene00007909	0.0131094	0.0447803	0.166166	40	47
A3	III:6339108-6339152	III:6339096-6339152	-	WBGene00002891_and_WBGene00016981	0.00538527	0.0451072	0.167099	44	56
A3	IV:46600-46813	IV:46594-46813	-	WBGene00001492	0.252301	0.0453344	0.16773	213	219
A3	II:8698363-8698402	II:8698351-8698402	-	WBGene00007917_and_WBGene00007918	0.0060944	0.0458057	0.16912	39	51
A3	X:3801613-3801864	X:3801607-3801864	-	WBGene00001335	0.0712819	0.0461824	0.169873	251	257
A3	I:4500591-4500649	I:4500591-4500646	+	WBGene00020131	0.0813507	0.0463001	0.170235	58	55
A3	I:9223086-9223439	I:9223080-9223439	-	WBGene00008107	0.118127	0.0464855	0.170775	353	359
A3	IV:12413801-12413853	IV:12413239-12413853	-	WBGene00008582_and_WBGene00014315_and_WBGene00014314	0.0879223	0.0466507	0.171239	52	614
A3	III:5454544-5454976	III:5454544-5454984	+	WBGene00018611_and_WBGene00018610_and_WBGene00018609	0.0414264	0.0466946	0.17133	432	440
A3	I:13873198-13875702	I:13873198-13875708	+	WBGene00006382	0.103785	0.0468436	0.171664	2504	2510
A3	II:7104930-7104970	II:7104924-7104970	-	WBGene00017349_and_WBGene00020169	0.106336	0.0468598	0.171664	40	46
A3	V:9853539-9853640	V:9853505-9853640	-	WBGene00045419_and_WBGene00199744_and_WBGene00077498	0.0740632	0.0468827	0.171664	101	135
A3	I:4946330-4946642	I:4946330-4946648	+	WBGene00017885	0.0722746	0.0472152	0.172667	312	318
A3	II:7893487-7893529	II:7893487-7893538	+	WBGene00004208	0.0699401	0.0473187	0.172974	42	51
A3	III:6886981-6887027	III:6886985-6887027	-	WBGene00000265_and_WBGene00023099_and_WBGene00023098_and_WBGene00198939	0.00751807	0.0476046	0.173732	46	42
A3	III:1216249-1217613	III:1216816-1217613	-	WBGene00003978_and_WBGene00023206_and_WBGene00198919_and_WBGene00200322	0.0894527	0.0478248	0.174392	1364	797
A3	V:9392570-9393171	V:9392570-9393177	+	WBGene00002036	0.0571762	0.0479677	0.174705	601	607
A3	V:4502840-4503956	V:4502840-4503962	+	WBGene00006796	0.0415412	0.048255	0.175239	1116	1122
A3	V:10481801-10481887	V:10481792-10481887	-	WBGene00012531	0.023766	0.0482841	0.175272	86	95
A3	III:5467364-5467420	III:5467364-5467416	+	WBGene00018611_and_WBGene00018610_and_WBGene00018609	0.0191716	0.0483515	0.175445	56	52
A3	III:10606295-10609999	III:10606295-10610008	+	WBGene00012644_and_WBGene00012660	0.0874697	0.0489572	0.177352	3704	3713
A3	I:6345556-6349907	I:6345556-6348576	+	WBGene00000254_and_WBGene00220006	0.0904494	0.0493506	0.178446	4351	3020
A3	IV:13478115-13478157	IV:13478109-13478157	-	WBGene00012868_and_WBGene00197610	0.106425	0.0494735	0.178646	42	48
A3	II:11668751-11668794	II:11668745-11668794	-	WBGene00007028	0.128285	0.0498089	0.179555	43	49
A5	IV:4743438-4744196	IV:4743438-4744200	-	WBGene00001983	0.490264	2.36365e-254	2.09183e-250	758	762
A5	II:4458545-4458592	II:4458545-4458595	-	WBGene00020461	0.660545	5.9879e-254	2.64965e-250	47	50
A5	III:4808101-4808577	III:4808101-4808517	-	WBGene00003912	0.317382	1.78465e-253	5.26473e-250	476	416
A5	II:8425615-8426031	II:8425615-8426037	-	WBGene00008800	0.45235	1.21248e-249	2.6826e-246	416	422
A5	III:2824663-2825695	III:2824675-2825695	+	WBGene00022167	0.626162	3.97529e-245	7.03626e-242	1032	1020
A5	IV:13402894-13403655	IV:13402825-13403655	+	WBGene00013381	0.618436	2.23004e-222	3.2893e-219	761	830
A5	III:9496372-9496776	III:9496363-9496776	+	WBGene00007184	0.197781	5.11013e-186	6.46067e-183	404	413
A5	V:6606905-6607470	V:6606905-6607504	-	WBGene00002148	0.64473	1.68153e-174	1.86019e-171	565	599
A5	II:219935-220065	II:219935-220050	-	WBGene00018586_and_WBGene00045088	0.225754	4.73581e-169	4.65687e-166	130	115
A5	V:6606905-6607470	V:6606905-6607499	-	WBGene00002148	0.731093	8.01488e-155	7.09317e-152	565	594
A5	I:10639454-10639498	I:10639454-10639501	-	WBGene00015235_and_WBGene00001228	0.181928	3.74025e-135	3.0092e-132	44	47
A5	IV:13402894-13403655	IV:13402898-13403655	+	WBGene00013381	0.552661	5.72757e-127	3.89916e-124	761	757
A5	II:218702-219171	II:218702-218762	-	WBGene00018586_and_WBGene00045088	0.0189669	1.27823e-124	8.08025e-122	469	60
A5	IV:11145304-11145410	IV:11145282-11145410	+	WBGene00008503	0.19602	6.73682e-111	3.72631e-108	106	128
A5	III:1879547-1880184	III:1879571-1880184	+	WBGene00004886	0.301894	5.161e-104	2.68675e-101	637	613
A5	I:11908241-11908339	I:11908241-11908290	-	WBGene00001372_and_WBGene00011155	0.240001	2.04939e-93	9.54582e-91	98	49
A5	I:13329481-13329974	I:13329481-13329986	-	WBGene00011434	0.0832853	2.70462e-91	1.19679e-88	493	505
A5	II:7082817-7082886	II:7082797-7082886	+	WBGene00003420_and_WBGene00020164	0.583519	3.38696e-84	1.42736e-81	69	89
A5	II:8158418-8158471	II:8158415-8158471	+	WBGene00008641	0.768921	5.49429e-84	2.2102e-81	53	56
A5	V:6606905-6607470	V:6606905-6607490	-	WBGene00002148	0.41338	7.80769e-83	2.87909e-80	565	585
A5	IV:5540192-5540329	IV:5540213-5540329	+	WBGene00001093_and_WBGene00020464	0.244295	1.66931e-82	5.90936e-80	137	116
A5	II:2902539-2903208	II:2902539-2903212	-	WBGene00006710_and_WBGene00022453	0.317731	6.06437e-74	1.98777e-71	669	673
A5	V:10599473-10599516	V:10599470-10599516	+	WBGene00011897_and_WBGene00010418	0.409902	3.841e-64	1.21403e-61	43	46
A5	IV:12280096-12280145	IV:12280093-12280145	+	WBGene00016589	0.498808	2.73724e-61	8.3533e-59	49	52
A5	III:2824670-2825695	III:2824675-2825695	+	WBGene00022167	0.517186	9.38505e-61	2.76859e-58	1025	1020
A5	V:16539331-16540254	V:16539339-16540254	+	WBGene00012522	0.225124	1.24507e-59	3.55447e-57	923	915
A5	III:191089-191764	III:191094-191764	+	WBGene00006715_and_WBGene00018240	0.309896	1.2953e-56	3.5823e-54	675	670
A5	III:1950078-1950129	III:1950078-1950133	-	WBGene00018720_and_WBGene00018721	0.296468	1.5321e-54	3.98797e-52	51	55
A5	IV:8609309-8609425	IV:8609293-8609425	+	WBGene00018335	0.417623	3.42897e-54	8.67039e-52	116	132
A5	V:19918041-19919464	V:19918080-19919464	+	WBGene00013365	0.393469	6.08823e-53	1.49669e-50	1423	1384
A5	V:19918122-19919464	V:19918080-19919464	+	WBGene00013365	0.124554	4.06465e-48	9.46636e-46	1342	1384
A5	II:3304297-3305274	II:3304297-3305144	-	MSTRG.4820_and_WBGene00018199	0.352946	4.33056e-48	9.82704e-46	977	847
A5	V:6606905-6607470	V:6606905-6607563	-	WBGene00002148	0.377605	8.24634e-44	1.62178e-41	565	658
A5	V:11505780-11505819	V:11505769-11505819	+	WBGene00008339	0.472451	2.05862e-43	3.96061e-41	39	50
A5	II:7082817-7082886	II:7082782-7082886	+	WBGene00003420_and_WBGene00020164	0.308197	2.77441e-43	5.22415e-41	69	104
A5	IV:4743438-4744206	IV:4743438-4744200	-	WBGene00001983	0.639932	3.20954e-43	5.91759e-41	768	762
A5	IV:7911639-7911689	IV:7911633-7911689	+	WBGene00003827_and_WBGene00016791	0.515578	5.56716e-43	1.0055e-40	50	56
A5	IV:1094962-1096084	IV:1094909-1096084	+	WBGene00021933_and_WBGene00021932	0.0751083	6.15893e-43	1.09013e-40	1122	1175
A5	IV:8539143-8541094	IV:8539136-8541094	+	WBGene00002043	0.199085	3.49343e-41	6.06212e-39	1951	1958
A5	IV:9702655-9702713	IV:9702655-9702717	-	WBGene00014243	0.202116	4.3634e-41	7.28606e-39	58	62
A5	IV:9704687-9705016	IV:9704687-9705005	-	WBGene00014243	0.202116	4.3634e-41	7.28606e-39	329	318
A5	I:8698884-8699794	I:8698884-8699780	-	WBGene00006577	0.191872	5.30199e-40	8.68937e-38	910	896
A5	V:7062076-7062188	V:7062058-7062188	+	WBGene00021956	0.168041	3.67304e-39	5.91025e-37	112	130
A5	III:9563008-9563150	III:9563008-9563135	-	WBGene00008171_and_WBGene00008174_and_WBGene00008172_and_WBGene00008173	0.116979	3.78688e-39	5.98462e-37	142	127
A5	II:12148143-12148476	II:12148120-12148476	+	WBGene00013246_and_WBGene00013247	0.481962	3.71264e-38	5.74962e-36	333	356
A5	V:13665617-13665686	V:13665635-13665686	+	WBGene00010280	0.667434	1.33072e-37	1.96282e-35	69	51
A5	I:3264477-3264529	I:3264477-3264524	-	WBGene00021552	0.285118	2.74366e-37	3.98055e-35	52	47
A5	V:16929016-16929078	V:16929020-16929078	+	WBGene00014954_and_WBGene00014955	0.174116	5.92108e-37	8.45186e-35	62	58
A5	V:14183474-14183524	V:14183474-14183527	-	WBGene00006613	0.0229187	6.34151e-37	8.90831e-35	50	53
A5	IV:3137171-3137634	IV:3137196-3137634	+	MSTRG.12268	0.689281	7.59913e-37	1.05082e-34	463	438
A5	V:11837573-11837635	V:11837544-11837635	+	WBGene00014826	0.155984	3.3411e-36	4.54904e-34	62	91
A5	II:6197492-6197535	II:6197486-6197535	+	WBGene00016244	0.214719	3.89703e-36	5.22556e-34	43	49
A5	IV:6324280-6324332	IV:6324285-6324332	+	WBGene00022250_and_WBGene00022235_and_WBGene00003082	0.00690406	6.29423e-36	8.19176e-34	52	47
A5	I:13629392-13629455	I:13629388-13629455	+	WBGene00006793_and_WBGene00255577	0.12538	8.6853e-36	1.09807e-33	63	67
A5	III:11045491-11052814	III:11045515-11052814	+	WBGene00012973	0.621413	2.43089e-35	3.03005e-33	7323	7299
A5	I:2924536-2924601	I:2924536-2924605	-	WBGene00004049	0.134614	2.57302e-35	3.16268e-33	65	69
A5	IV:13402138-13402712	IV:13402143-13402712	+	WBGene00013381	0.300055	1.45527e-34	1.76426e-32	574	569
A5	II:10779814-10779908	II:10779814-10779932	-	WBGene00002297	0.247985	7.01917e-34	8.39454e-32	94	118
A5	I:5349323-5349371	I:5349328-5349371	+	WBGene00018864	0.104502	5.69624e-33	6.72157e-31	48	43
A5	V:3504457-3504926	V:3504457-3504833	-	WBGene00015577	0.0449863	2.49563e-32	2.86835e-30	469	376
A5	III:2782951-2783934	III:2782951-2783913	-	WBGene00022185	0.171029	2.66933e-32	3.02867e-30	983	962
A5	IV:13419540-13420910	IV:13419535-13420910	+	WBGene00004029_and_WBGene00010709	0.198053	1.26902e-31	1.42162e-29	1370	1375
A5	III:4057249-4057501	III:4057249-4057505	-	WBGene00004322	0.348273	1.41172e-31	1.55518e-29	252	256
A5	IV:2318046-2318107	IV:2318056-2318107	+	WBGene00219413_and_WBGene00200681	0.592391	1.62665e-31	1.73444e-29	61	51
A5	I:9273568-9274535	I:9273568-9274520	-	WBGene00008779_and_WBGene00008780_and_WBGene00014326	0.514392	2.61051e-31	2.75036e-29	967	952
A5	I:4657487-4657938	I:4657427-4657938	+	WBGene00015007	0.368939	1.62399e-30	1.69086e-28	451	511
A5	V:16929011-16929078	V:16929020-16929078	+	WBGene00014954_and_WBGene00014955	0.0891738	4.22293e-30	4.34569e-28	67	58
A5	V:11788212-11788293	V:11788233-11788293	+	WBGene00010081	0.263186	8.63868e-30	8.68776e-28	81	60
A5	III:7590679-7590990	III:7590675-7590990	+	WBGene00000846	0.371558	1.4454e-29	1.42131e-27	311	315
A5	III:10081831-10081954	III:10081831-10081948	-	WBGene00011813	0.412896	4.11822e-29	4.00508e-27	123	117
A5	II:5660124-5660175	II:5660124-5660179	-	WBGene00016121_and_WBGene00006402	0.0765184	3.86215e-28	3.5979e-26	51	55
A5	V:5774282-5774599	V:5774282-5774551	-	WBGene00018426	0.20788	4.10648e-28	3.78566e-26	317	269
A5	X:6558640-6558887	X:6558647-6558887	+	WBGene00020504	0.140162	5.8924e-28	5.37605e-26	247	240
A5	V:11238603-11238709	V:11238603-11238719	-	WBGene00011834	0.0784124	1.2846e-27	1.16008e-25	106	116
A5	III:6698092-6698581	III:6698089-6698581	+	WBGene00004316_and_WBGene00201707	0.482	1.22713e-26	1.07526e-24	489	492
A5	II:14800475-14800524	II:14800479-14800524	+	WBGene00001225_and_WBGene00013196	0.105253	1.2535e-26	1.0876e-24	49	45
A5	V:7973553-7974000	V:7973553-7974051	-	WBGene00002632	0.524373	1.27685e-26	1.0971e-24	447	498
A5	IV:3337510-3337562	IV:3337510-3337559	-	WBGene00001999	0.127167	2.07463e-26	1.74862e-24	52	49
A5	X:1015440-1016015	X:1015440-1016014	-	WBGene00018854	0.0900736	2.93818e-26	2.4531e-24	575	574
A5	V:6703492-6703539	V:6703488-6703539	+	WBGene00020948	0.00888149	7.8118e-26	6.46116e-24	47	51
A5	IV:10555249-10555302	IV:10555260-10555302	+	WBGene00011597_and_WBGene00044606_and_WBGene00011599_and_WBGene00011600_and_WBGene00011601_and_WBGene00001867	0.579919	2.76175e-25	2.20193e-23	53	42
A5	V:7973553-7973987	V:7973553-7974051	-	WBGene00002632	0.419067	9.01781e-25	7.12568e-23	434	498
A5	V:13665617-13665686	V:13665578-13665686	+	WBGene00010280	0.498725	1.25496e-24	9.82866e-23	69	108
A5	IV:136528-136655	IV:136520-136655	+	WBGene00000897	0.400917	1.65696e-24	1.28632e-22	127	135
A5	I:3329942-3330593	I:3329942-3330602	-	WBGene00021549_and_WBGene00021548	0.28568	3.44981e-24	2.60947e-22	651	660
A5	III:13425846-13425907	III:13425816-13425907	+	WBGene00009730_and_WBGene00200599_and_WBGene00199381_and_WBGene00009731_and_WBGene00009732	0.492569	1.40091e-23	1.03317e-21	61	91
A5	IV:7790397-7790498	IV:7790397-7790448	-	WBGene00016379_and_WBGene00004703	0.518739	1.55007e-23	1.13373e-21	101	51
A5	IV:1418679-1419507	IV:1418679-1419423	-	WBGene00022309_and_WBGene00022310	0.0646788	2.50782e-23	1.8192e-21	828	744
A5	V:4195944-4196010	V:4195941-4196010	+	WBGene00019276	0.380506	2.54868e-23	1.8338e-21	66	69
A5	V:1882240-1892879	V:1882240-1892861	-	WBGene00021305_and_WBGene00220139	0.193294	1.13419e-22	8.03009e-21	10639	10621
A5	I:3348271-3348333	I:3348271-3348353	-	WBGene00021551	0.140258	1.29012e-22	8.99018e-21	62	82
A5	I:13810560-13812164	I:13810560-13811886	-	WBGene00044065_and_WBGene00012371_and_WBGene00012366	0.429191	1.72335e-22	1.1823e-20	1604	1326
A5	I:4186712-4186769	I:4186716-4186769	+	WBGene00004093	0.304095	4.97877e-22	3.38939e-20	57	53
A5	II:5397485-5397550	II:5397485-5397546	-	WBGene00017138	0.153812	7.65655e-22	5.13337e-20	65	61
A5	I:9231704-9231860	I:9231711-9231860	+	WBGene00001590_and_WBGene00044008	0.184877	8.97216e-22	5.97019e-20	156	149
A5	IV:3314230-3314611	IV:3314194-3314611	+	MSTRG.12307	0.495523	1.30941e-21	8.64795e-20	381	417
A5	III:10081831-10081977	III:10081831-10081948	-	WBGene00011813	0.173668	1.41816e-21	9.29685e-20	146	117
A5	V:11238603-11238709	V:11238603-11238715	-	WBGene00011834	0.132866	4.66887e-21	2.99417e-19	106	112
A5	III:8789159-8789668	III:8789159-8789671	-	WBGene00018833	0.175036	6.14749e-21	3.91405e-19	509	512
A5	II:8962259-8962590	II:8962259-8962670	-	WBGene00007690	0.0785336	4.02148e-20	2.50635e-18	331	411
A5	III:12600540-12600885	III:12600540-12600889	-	WBGene00007030_and_WBGene00220228	0.101533	2.98522e-19	1.80954e-17	345	349
A5	X:9773027-9773073	X:9773027-9773076	-	WBGene00011645	0.138311	3.42649e-19	2.06289e-17	46	49
A5	I:5273502-5273554	I:5273502-5273557	-	WBGene00015312	0.0145038	7.53559e-19	4.47584e-17	52	55
A5	V:7434602-7434844	V:7434602-7434839	-	WBGene00017565	0.548666	9.42464e-19	5.56054e-17	242	237
A5	III:10934722-10935891	III:10934686-10935891	+	WBGene00043057_and_WBGene00010923_and_WBGene00220178_and_WBGene00013132	0.115905	1.01666e-18	5.95855e-17	1169	1205
A5	IV:1053073-1053777	IV:1053073-1053778	-	WBGene00021929	0.104783	2.00695e-18	1.16852e-16	704	705
A5	II:10547662-10553495	II:10547662-10553514	-	WBGene00014492_and_WBGene00011304_and_WBGene00045074	0.213428	2.67891e-18	1.53951e-16	5833	5852
A5	III:8888198-8889847	III:8888200-8889847	+	WBGene00014022_and_WBGene00014023_and_WBGene00014024_and_WBGene00168562	0.027925	5.24235e-18	2.93638e-16	1649	1647
A5	II:12215766-12215889	II:12215766-12215871	-	WBGene00004167	0.138715	9.43363e-18	5.2508e-16	123	105
A5	I:1539250-1540487	I:1539281-1540487	+	WBGene00022360	0.336274	1.16523e-17	6.44515e-16	1237	1206
A5	I:3735919-3736186	I:3735919-3736192	-	WBGene00004147	0.0380305	1.28553e-17	7.06642e-16	267	273
A5	III:9713179-9713741	III:9713179-9713756	-	WBGene00003571	0.0518868	1.63108e-17	8.91051e-16	562	577
A5	IV:3732736-3733634	IV:3732583-3733634	+	WBGene00021365	0.0554773	1.67967e-17	9.06406e-16	898	1051
A5	III:1821423-1821483	III:1821423-1821487	-	WBGene00004249	0.108366	2.44201e-17	1.29412e-15	60	64
A5	I:8996643-8996689	I:8996643-8996692	-	WBGene00009344	0.235148	3.26099e-17	1.71784e-15	46	49
A5	V:6305012-6305357	V:6304958-6305357	+	WBGene00019666	0.0560756	3.57989e-17	1.86365e-15	345	399
A5	III:5947667-5947755	III:5947667-5947718	-	WBGene00017777	0.0241466	3.63042e-17	1.8789e-15	88	51
A5	IV:2330819-2330942	IV:2330819-2330943	-	WBGene00021418	0.337425	4.47956e-17	2.29157e-15	123	124
A5	IV:13779486-13779539	IV:13779483-13779539	+	WBGene00004430_and_WBGene00001635_and_WBGene00012885_and_WBGene00012887	0.114994	5.4139e-17	2.75362e-15	53	56
A5	III:2824663-2825695	III:2824670-2825695	+	WBGene00022167	0.141264	1.04675e-16	5.20437e-15	1032	1025
A5	I:6357070-6357125	I:6357070-6357141	-	WBGene00003499	0.0305541	1.06348e-16	5.258e-15	55	71
A5	I:10440384-10440829	I:10440384-10440824	-	WBGene00013718_and_WBGene00013719	0.0491904	1.0875e-16	5.34686e-15	445	440
A5	III:3293807-3293895	III:3293807-3293922	-	WBGene00021815	0.576601	2.68883e-16	1.30748e-14	88	115
A5	V:11992148-11992607	V:11992148-11992598	-	WBGene00000876	0.246001	2.96288e-16	1.43287e-14	459	450
A5	IV:7102970-7103022	IV:7102970-7103026	-	WBGene00022620	0.34474	3.18778e-16	1.53325e-14	52	56
A5	V:4182424-4183428	V:4182424-4183387	-	WBGene00021561	0.0514175	7.10981e-16	3.34691e-14	1004	963
A5	V:17923233-17923983	V:17923217-17923983	+	WBGene00007395_and_WBGene00044795_and_WBGene00008442	0.0723057	1.33955e-15	6.23949e-14	750	766
A5	III:3086740-3088310	III:3086824-3088310	+	WBGene00004787_and_WBGene00019167_and_WBGene00023307	0.0758456	1.69418e-15	7.80911e-14	1570	1486
A5	II:10933144-10933437	II:10933144-10933470	-	WBGene00010989	0.305845	4.52808e-15	2.03115e-13	293	326
A5	X:4379490-4379536	X:4379490-4379539	-	WBGene00003084_and_WBGene00198006	0.378787	4.89789e-15	2.17821e-13	46	49
A5	II:1414608-1416015	II:1414614-1416015	+	WBGene00021783_and_WBGene00199611_and_WBGene00201240_and_WBGene00195679_and_WBGene00195612	0.181345	4.99768e-15	2.21147e-13	1407	1401
A5	I:11612116-11612992	I:11612192-11612992	+	WBGene00007637	0.0745125	6.57873e-15	2.85401e-13	876	800
A5	III:10759554-10759668	III:10759451-10759668	+	WBGene00010480	0.193505	7.00256e-15	3.00838e-13	114	217
A5	IV:4469484-4469718	IV:4469484-4469823	-	WBGene00019719	0.0334686	8.20771e-15	3.50909e-13	234	339
A5	V:16928997-16929078	V:16929020-16929078	+	WBGene00014954_and_WBGene00014955	0.107395	8.8978e-15	3.78584e-13	81	58
A5	II:13114163-13114710	II:13114163-13114732	-	WBGene00009245_and_WBGene00000661	0.367938	1.03718e-14	4.39191e-13	547	569
A5	I:214186-214857	I:214186-214854	-	WBGene00004246	0.0506409	1.39904e-14	5.89596e-13	671	668
A5	III:5949001-5952040	III:5948991-5952040	+	WBGene00017775	0.0247504	1.70671e-14	7.1585e-13	3039	3049
A5	I:12492454-12492726	I:12492456-12492726	+	WBGene00004190_and_WBGene00012105_and_WBGene00012106	0.0287076	2.01207e-14	8.39946e-13	272	270
A5	III:5269302-5269766	III:5269302-5269768	-	WBGene00022598	0.0835932	2.7683e-14	1.14483e-12	464	466
A5	V:13470804-13473380	V:13470804-13473365	-	WBGene00011692	0.275961	3.76384e-14	1.54213e-12	2576	2561
A5	I:2429822-2429950	I:2429822-2429943	-	WBGene00017738_and_WBGene00017737	0.0203426	3.84764e-14	1.5692e-12	128	121
A5	III:9040876-9040972	III:9040876-9040935	-	WBGene00003518	0.167629	5.10828e-14	2.07378e-12	96	59
A5	III:774523-774573	III:774523-774577	-	WBGene00000117_and_WBGene00018364	0.0818356	5.69493e-14	2.30138e-12	50	54
A5	III:12857911-12869223	III:12857911-12869228	-	WBGene00012548_and_WBGene00198656	0.368439	9.15984e-14	3.66808e-12	11312	11317
A5	I:14600287-14602063	I:14600287-14602057	-	WBGene00013682_and_WBGene00195175_and_WBGene00201794	0.0342466	1.03448e-13	4.08712e-12	1776	1770
A5	V:16026207-16026473	V:16026189-16026473	+	WBGene00011687_and_WBGene00011688	0.25973	1.55306e-13	6.08168e-12	266	284
A5	II:7682079-7682124	II:7682045-7682124	+	WBGene00003044_and_WBGene00219901_and_WBGene00003012	0.179404	1.62837e-13	6.3485e-12	45	79
A5	III:12857293-12857767	III:12857293-12857752	-	WBGene00012548_and_WBGene00198656	0.0534208	1.67812e-13	6.51377e-12	474	459
A5	I:13810560-13811938	I:13810560-13811886	-	WBGene00044065_and_WBGene00012371_and_WBGene00012366	0.251621	1.68702e-13	6.51972e-12	1378	1326
A5	III:7132740-7132885	III:7132740-7132861	-	WBGene00015105	0.468071	1.89619e-13	7.29623e-12	145	121
A5	I:6007444-6007497	I:6007444-6007487	-	WBGene00044414_and_WBGene00006823	0.325156	2.19781e-13	8.38387e-12	53	43
A5	I:4186681-4186769	I:4186716-4186769	+	WBGene00004093	0.381207	4.89202e-13	1.81148e-11	88	53
A5	V:9037617-9037669	V:9037598-9037669	+	WBGene00016093	0.027477	5.36371e-13	1.97787e-11	52	71
A5	III:9951579-9951750	III:9951579-9951692	-	WBGene00044903_and_WBGene00010546	0.301512	5.4601e-13	2.00506e-11	171	113
A5	X:14704340-14704676	X:14704340-14704666	-	WBGene00009574	0.311967	5.6128e-13	2.05261e-11	336	326
A5	II:10883371-10883422	II:10883371-10883413	-	WBGene00009701	0.0300247	5.74651e-13	2.09286e-11	51	42
A5	IV:12145454-12145509	IV:12145454-12145503	-	WBGene00007088	0.154575	6.8785e-13	2.49487e-11	55	49
A5	IV:12095062-12095113	IV:12095044-12095113	+	WBGene00008686_and_WBGene00008685_and_WBGene00010889	0.0769439	7.29405e-13	2.63479e-11	51	69
A5	III:5446831-5446881	III:5446831-5446886	-	WBGene00018613	0.0500632	7.36621e-13	2.65004e-11	50	55
A5	IV:14467416-14467521	IV:14467422-14467521	+	WBGene00010794	0.0120133	1.10906e-12	3.94185e-11	105	99
A5	I:1823573-1823624	I:1823579-1823624	+	WBGene00022141	0.053882	1.21009e-12	4.26666e-11	51	45
A5	I:13344204-13344690	I:13344206-13344690	+	WBGene00012732	0.0777338	1.2312e-12	4.32384e-11	486	484
A5	II:13370765-13371933	II:13370733-13371933	+	WBGene00012998	0.102873	1.67355e-12	5.80819e-11	1168	1200
A5	III:9600349-9600393	III:9600349-9600401	-	WBGene00010227	0.023599	2.45805e-12	8.46448e-11	44	52
A5	III:9951579-9951806	III:9951579-9951692	-	WBGene00044903_and_WBGene00010546	0.143157	3.20257e-12	1.09855e-10	227	113
A5	IV:10483492-10483542	IV:10483492-10483534	-	WBGene00008488	0.118168	4.80949e-12	1.6308e-10	50	42
A5	II:11452773-11452825	II:11452773-11452828	-	WBGene00004699	0.0139501	5.12231e-12	1.72367e-10	52	55
A5	V:19922290-19922397	V:19922290-19922390	-	WBGene00013364	0.58654	5.59363e-12	1.87514e-10	107	100
A5	I:3610592-3611505	I:3610585-3611505	+	WBGene00002144_and_WBGene00002143	0.0338538	5.63804e-12	1.88289e-10	913	920
A5	I:14849630-14849675	I:14849633-14849675	+	WBGene00009306	0.0398205	6.95935e-12	2.29815e-10	45	42
A5	I:5795845-5795893	I:5795845-5795921	-	WBGene00003472_and_WBGene00000772_and_WBGene00001600	0.0340161	7.18146e-12	2.35392e-10	48	76
A5	I:3161789-3162076	I:3161789-3161917	-	WBGene00019598_and_WBGene00006888_and_WBGene00220015	0.0608058	7.93923e-12	2.5927e-10	287	128
A5	II:14087362-14088597	II:14087287-14088597	+	WBGene00002275_and_WBGene00012730_and_WBGene00199357_and_WBGene00199901_and_WBGene00201029_and_WBGene00196896	0.125191	1.04193e-11	3.37768e-10	1235	1310
A5	I:14006050-14006112	I:14006047-14006112	+	WBGene00045077_and_MSTRG.3510_and_WBGene00013509_and_WBGene00195916_and_WBGene00197508	0.396919	1.0679e-11	3.4367e-10	62	65
A5	V:8519553-8519600	V:8519553-8519608	-	WBGene00018482_and_WBGene00018483	0.154117	1.30825e-11	4.19494e-10	47	55
A5	I:10161647-10161752	I:10161647-10161806	-	WBGene00006447	0.0948308	1.34122e-11	4.28511e-10	105	159
A5	III:11824155-11824209	III:11824160-11824209	+	WBGene00007681	0.0657454	1.36658e-11	4.35046e-10	54	49
A5	I:9168489-9171476	I:9168477-9171476	+	WBGene00009126_and_WBGene00045376	0.155919	1.59156e-11	5.0485e-10	2987	2999
A5	III:8361543-8362009	III:8361573-8362009	+	WBGene00007008	0.227948	2.02806e-11	6.34217e-10	466	436
A5	II:13042105-13042776	II:13042105-13042773	-	WBGene00004242	0.0651721	2.0673e-11	6.4421e-10	671	668
A5	X:4834027-4834075	X:4834016-4834075	+	WBGene00019957	0.0895769	2.19473e-11	6.81521e-10	48	59
A5	III:11343660-11343934	III:11343663-11343934	+	WBGene00003975	0.024215	2.26503e-11	6.98451e-10	274	271
A5	III:8791671-8792056	III:8791671-8792092	-	WBGene00018833	0.131584	2.75669e-11	8.41266e-10	385	421
A5	X:11670196-11670243	X:11670193-11670243	+	WBGene00011444	0.261472	3.77472e-11	1.14014e-09	47	50
A5	I:12775867-12776403	I:12775872-12776403	+	WBGene00007094	0.120855	5.48067e-11	1.6442e-09	536	531
A5	I:319128-319737	I:319128-319825	-	WBGene00002079_and_WBGene00235385	0.0445898	6.13579e-11	1.81611e-09	609	697
A5	V:9786182-9786551	V:9786182-9786534	-	WBGene00009771	0.37563	8.48561e-11	2.48668e-09	369	352
A5	I:2866605-2867425	I:2866611-2867425	+	WBGene00022115	0.161561	9.03894e-11	2.64009e-09	820	814
A5	IV:8376835-8377310	IV:8376835-8377328	-	WBGene00017074_and_WBGene00017075_and_WBGene00044954	0.0488797	1.20735e-10	3.45794e-09	475	493
A5	III:9865849-9866005	III:9865849-9866026	-	WBGene00014075	0.0949547	1.25868e-10	3.59333e-09	156	177
A5	V:6237365-6237521	V:6237370-6237521	+	WBGene00019522_and_WBGene00023322	0.209401	1.33832e-10	3.8084e-09	156	151
A5	V:5212010-5213064	V:5212007-5213064	+	WBGene00021613	0.0853333	1.46061e-10	4.10363e-09	1054	1057
A5	III:2419303-2419624	III:2419333-2419624	+	WBGene00021020_and_WBGene00165052	0.0474297	1.50501e-10	4.21498e-09	321	291
A5	I:13774814-13775818	I:13774810-13775818	+	WBGene00012389_and_WBGene00012576	0.371009	1.60875e-10	4.4913e-09	1004	1008
A5	I:6565691-6565737	I:6565691-6565741	-	WBGene00000236_and_WBGene00003184	0.0410037	1.91939e-10	5.32495e-09	46	50
A5	IV:10088205-10088253	IV:10088209-10088253	+	WBGene00003576	0.0315351	2.1146e-10	5.82996e-09	48	44
A5	I:1702475-1702571	I:1702149-1702571	+	WBGene00022153	0.0195352	2.23814e-10	6.15142e-09	96	422
A5	II:11127667-11127709	II:11127661-11127709	+	WBGene00003076_and_WBGene00009575	0.177165	2.42907e-10	6.63496e-09	42	48
A5	I:660276-661313	I:660276-661317	-	WBGene00022031	0.284571	2.56244e-10	6.97772e-09	1037	1041
A5	II:3383389-3383434	II:3383385-3383434	+	WBGene00020290	0.0202719	2.99227e-10	8.12319e-09	45	49
A5	II:2136596-2136651	II:2136596-2136645	-	WBGene00016553	0.308862	3.05134e-10	8.23303e-09	55	49
A5	I:14425331-14426378	I:14425401-14426378	+	WBGene00013670	0.0541564	3.26619e-10	8.75932e-09	1047	977
A5	III:904755-904798	III:904755-904801	-	WBGene00017760	0.132554	3.68437e-10	9.82129e-09	43	46
A5	I:14006270-14006444	I:14006275-14006444	+	WBGene00045077_and_MSTRG.3510_and_WBGene00013509_and_WBGene00195916_and_WBGene00197508	0.018928	3.72503e-10	9.89986e-09	174	169
A5	IV:13402825-13403655	IV:13402898-13403655	+	WBGene00013381	0.130072	4.47972e-10	1.18345e-08	830	757
A5	V:17988547-17988679	V:17988554-17988679	+	WBGene00013353	0.266626	4.99817e-10	1.30869e-08	132	125
A5	III:11101369-11102467	III:11101369-11102541	-	WBGene00012976_and_WBGene00012974_and_WBGene00012975	0.0635614	5.17234e-10	1.34633e-08	1098	1172
A5	II:1430304-1430919	II:1430304-1430940	-	WBGene00021789_and_WBGene00201708	0.112087	5.87247e-10	1.51035e-08	615	636
A5	III:4179565-4180157	III:4179565-4180173	-	WBGene00007623_and_WBGene00003073_and_WBGene00007622	0.0484336	6.16532e-10	1.57242e-08	592	608
A5	III:9323291-9323341	III:9323294-9323341	+	WBGene00000770	0.0392331	7.06331e-10	1.79627e-08	50	47
A5	IV:420996-421563	IV:420996-421554	-	WBGene00001332_and_WBGene00000913	0.0846212	9.72781e-10	2.44577e-08	567	558
A5	III:10081831-10081954	III:10081831-10082005	-	WBGene00011813	0.452256	9.87822e-10	2.47655e-08	123	174
A5	X:12981988-12982675	X:12981918-12982675	+	WBGene00008692	0.195809	1.10375e-09	2.75161e-08	687	757
A5	I:6948405-6949859	I:6948405-6949820	-	WBGene00020403	0.174898	1.12799e-09	2.79628e-08	1454	1415
A5	V:4617646-4617937	V:4617652-4617937	+	WBGene00018814_and_WBGene00018812	0.253125	1.14339e-09	2.82654e-08	291	285
A5	I:10192113-10192170	I:10192113-10192162	-	WBGene00007711	0.413434	1.17938e-09	2.90738e-08	57	49
A5	IV:2676691-2676736	IV:2676689-2676736	+	WBGene00022376	0.0148952	1.19263e-09	2.93187e-08	45	47
A5	X:3777059-3777841	X:3777020-3777841	+	WBGene00018533_and_WBGene00196014	0.353391	1.38123e-09	3.37676e-08	782	821
A5	I:3927185-3927729	I:3927185-3927757	-	WBGene00020629_and_WBGene00020627_and_WBGene00020628	0.0471567	1.44407e-09	3.52066e-08	544	572
A5	III:11121570-11122990	III:11121551-11122990	+	WBGene00012977	0.027237	1.48522e-09	3.60114e-08	1420	1439
A5	IV:2843384-2843440	IV:2843384-2843426	-	WBGene00021880_and_WBGene00172494	0.102131	1.53819e-09	3.71938e-08	56	42
A5	V:12704532-12704922	V:12704553-12704922	+	WBGene00011242	0.209489	1.839e-09	4.42259e-08	390	369
A5	II:12215775-12215889	II:12215775-12215829	-	WBGene00004167	0.246585	2.32828e-09	5.569e-08	114	54
A5	III:5913864-5913944	III:5913899-5913944	+	WBGene00016194	0.0791749	2.41326e-09	5.74122e-08	80	45
A5	III:7922123-7923208	III:7922123-7923201	-	WBGene00016203	0.110111	2.57178e-09	6.06939e-08	1085	1078
A5	I:8509634-8510073	I:8509634-8510078	-	WBGene00010496	0.0321162	3.13277e-09	7.35412e-08	439	444
A5	I:10973321-10974607	I:10973327-10974607	+	WBGene00013123	0.301736	4.04641e-09	9.42387e-08	1286	1280
A5	I:14797755-14797809	I:14797751-14797809	+	WBGene00010767	0.0409552	4.11454e-09	9.53944e-08	54	58
A5	I:1895437-1895497	I:1895395-1895497	+	WBGene00022138	0.207293	4.31104e-09	9.93559e-08	60	102
A5	II:11861291-11861348	II:11861297-11861348	+	WBGene00010787	0.247648	4.58296e-09	1.05348e-07	57	51
A5	II:6350357-6350428	II:6350357-6350461	-	WBGene00016317	0.202247	4.79214e-09	1.09872e-07	71	104
A5	IV:9651984-9652158	IV:9652026-9652158	+	WBGene00044107_and_WBGene00010274_and_WBGene00010277	0.295141	4.99567e-09	1.13948e-07	174	132
A5	I:3805497-3805633	I:3805497-3805553	-	WBGene00016325_and_WBGene00006751	0.0126592	5.52945e-09	1.25798e-07	136	56
A5	I:12567376-12568205	I:12567376-12568184	-	WBGene00001008_and_WBGene00009359_and_WBGene00077769	0.128758	6.04466e-09	1.37167e-07	829	808
A5	V:14951999-14952345	V:14952011-14952345	+	WBGene00001852_and_WBGene00171497	0.408313	6.07174e-09	1.37429e-07	346	334
A5	I:11216638-11217968	I:11216638-11217892	-	WBGene00013177	0.12889	6.54127e-09	1.47679e-07	1330	1254
A5	IV:6070915-6071519	IV:6070927-6071519	+	WBGene00019205_and_WBGene00174691_and_WBGene00172882_and_WBGene00045655_and_WBGene00165528_and_WBGene00171012_and_WBGene00172190_and_WBGene00174776_and_MSTRG.13916_and_WBGene00047509_and_WBGene00045761_and_WBGene00048738_and_WBGene00047191_and_WBGene00049915_and_WBGene00172591_and_WBGene00049633_and_WBGene00172223_and_WBGene00197469_and_WBGene00048900_and_WBGene00173636_and_WBGene00169396_and_WBG…	0.0543373	7.11464e-09	1.60215e-07	604	592
A5	I:2875971-2876019	I:2875971-2876026	-	WBGene00004412_and_WBGene00022117	0.24508	8.01546e-09	1.79587e-07	48	55
A5	II:5891779-5891862	II:5891777-5891862	+	WBGene00018869_and_WBGene00201294	0.0168965	8.50719e-09	1.90123e-07	83	85
A5	I:13836838-13836933	I:13836838-13836887	-	WBGene00012236	0.243788	8.911e-09	1.98646e-07	95	49
A5	X:13587456-13587936	X:13587474-13587936	+	WBGene00006816	0.0250294	8.95562e-09	1.99139e-07	480	462
A5	III:896142-896202	III:896138-896202	+	WBGene00017758	0.124124	1.01376e-08	2.23179e-07	60	64
A5	III:3649036-3649451	III:3649036-3649459	-	WBGene00008118	0.125095	1.02402e-08	2.24878e-07	415	423
A5	I:6356293-6356343	I:6356288-6356343	+	WBGene00000254_and_WBGene00220006	0.314582	1.13184e-08	2.46112e-07	50	55
A5	III:10757436-10757499	III:10757436-10757488	-	WBGene00010476_and_WBGene00010481	0.378635	1.19201e-08	2.57928e-07	63	52
A5	I:7346723-7347286	I:7346723-7347290	-	WBGene00009918	0.139565	1.33107e-08	2.85921e-07	563	567
A5	IV:16855302-16856051	IV:16855302-16856130	-	WBGene00003130_and_WBGene00020284_and_WBGene00014975_and_WBGene00195757	0.0389774	1.7493e-08	3.73045e-07	749	828
A5	IV:7556067-7556117	IV:7556067-7556113	-	WBGene00018637_and_WBGene00018638	0.0957681	2.42664e-08	5.04126e-07	50	46
A5	V:1375479-1376574	V:1375479-1376601	-	WBGene00022286	0.125991	2.46707e-08	5.09341e-07	1095	1122
A5	II:12694538-12694764	II:12694514-12694764	+	WBGene00012894	0.0822688	2.46901e-08	5.09341e-07	226	250
A5	I:6029749-6029948	I:6029719-6029948	+	WBGene00006932	0.259904	2.581e-08	5.31206e-07	199	229
A5	IV:10165533-10165768	IV:10165533-10165669	-	WBGene00004254	0.0918677	2.64978e-08	5.41584e-07	235	136
A5	IV:1418084-1418458	IV:1418084-1418503	-	WBGene00022309_and_WBGene00022310	0.0366936	3.17367e-08	6.45678e-07	374	419
A5	I:9896117-9896657	I:9896117-9896671	-	WBGene00003396_and_WBGene00000640	0.0551901	4.03172e-08	8.14628e-07	540	554
A5	III:11971739-11973857	III:11971739-11973312	-	WBGene00013242_and_WBGene00013241	0.0348709	4.11271e-08	8.29101e-07	2118	1573
A5	X:10425398-10425657	X:10425398-10425642	-	WBGene00003247	0.22177	4.35411e-08	8.7577e-07	259	244
A5	I:14425331-14426378	I:14425329-14426378	+	WBGene00013670	0.00518069	4.41454e-08	8.85911e-07	1047	1049
A5	V:11837573-11837635	V:11837540-11837635	+	WBGene00014826	0.153458	4.64058e-08	9.29165e-07	62	95
A5	V:2874047-2874269	V:2874047-2874264	-	WBGene00018138	0.160576	5.21152e-08	1.04113e-06	222	217
A5	I:11894041-11894098	I:11894029-11894098	+	WBGene00012951	0.200344	5.40473e-08	1.07729e-06	57	69
A5	I:10452492-10452543	I:10452496-10452543	+	WBGene00004753_and_WBGene00013720	0.0458184	5.82007e-08	1.15488e-06	51	47
A5	I:4164410-4164708	I:4164424-4164708	+	WBGene00002138	0.089003	6.13964e-08	1.21557e-06	298	284
A5	V:6606905-6607504	V:6606905-6607499	-	WBGene00002148	0.170968	7.11571e-08	1.39942e-06	599	594
A5	II:25145-25189	II:25139-25189	+	WBGene00015291	0.0202088	8.05548e-08	1.56547e-06	44	50
A5	IV:7513705-7513749	IV:7513701-7513749	+	WBGene00019898	0.00692812	8.10019e-08	1.5669e-06	44	48
A5	III:11675751-11676420	III:11675733-11676420	+	WBGene00000793_and_WBGene00220150_and_WBGene00206423_and_WBGene00220151	0.571859	8.12439e-08	1.5669e-06	669	687
A5	I:9624031-9624077	I:9624028-9624077	+	WBGene00011489	0.0206424	8.47622e-08	1.63075e-06	46	49
A5	III:4803981-4804237	III:4803888-4804237	+	WBGene00008006_and_WBGene00008008	0.032473	8.70448e-08	1.66742e-06	256	349
A5	III:2421743-2422450	III:2421728-2422450	+	WBGene00021020_and_WBGene00165052	0.0654292	9.33469e-08	1.78428e-06	707	722
A5	III:7356659-7356714	III:7356659-7356705	-	WBGene00017275_and_WBGene00017274	0.0728486	9.36957e-08	1.78708e-06	55	46
A5	II:11972542-11972595	II:11972542-11972589	-	WBGene00012457_and_WBGene00012472	0.579278	9.6046e-08	1.82797e-06	53	47
A5	I:11703268-11703458	I:11703315-11703458	+	WBGene00011936	0.0460233	1.15437e-07	2.18294e-06	190	143
A5	V:12057479-12057535	V:12057479-12057526	-	WBGene00011087	0.0660073	1.17813e-07	2.21368e-06	56	47
A5	X:6617758-6617825	X:6617758-6617801	-	WBGene00016088	0.0583203	1.23411e-07	2.30906e-06	67	43
A5	IV:11746467-11746778	IV:11746468-11746778	+	WBGene00001577	0.0177062	1.44457e-07	2.69147e-06	311	310
A5	I:6038475-6038536	I:6038457-6038536	+	WBGene00006492	0.109064	1.63006e-07	3.02433e-06	61	79
A5	III:12857911-12869223	III:12857911-12869216	-	WBGene00012548_and_WBGene00198656	0.286601	1.7893e-07	3.29901e-06	11312	11305
A5	I:4771489-4771603	I:4771489-4771620	-	WBGene00019770	0.35105	1.81825e-07	3.33848e-06	114	131
A5	I:8054981-8055063	I:8055010-8055063	+	WBGene00000156	0.154801	1.98451e-07	3.61377e-06	82	53
A5	X:8912666-8913320	X:8912603-8913320	+	WBGene00000884	0.103704	2.16262e-07	3.92196e-06	654	717
A5	II:7494869-7494926	II:7494883-7494926	+	WBGene00019998_and_WBGene00023416	0.0448714	2.27652e-07	4.11168e-06	57	43
A5	III:4476510-4476559	III:4476514-4476559	+	WBGene00004470	0.0128009	2.32366e-07	4.17975e-06	49	45
A5	X:11271320-11273269	X:11271269-11273269	+	WBGene00002050	0.175601	2.44638e-07	4.38268e-06	1949	2000
A5	I:4374436-4376439	I:4374438-4376439	+	WBGene00022831	0.0354975	2.59316e-07	4.61759e-06	2003	2001
A5	IV:8418069-8418209	IV:8418069-8418404	-	WBGene00019792	0.126008	2.86009e-07	5.03217e-06	140	335
A5	I:10972251-10973149	I:10972233-10973149	+	WBGene00013123	0.0695354	3.58467e-07	6.23267e-06	898	916
A5	V:2194038-2196170	V:2194042-2196170	+	WBGene00003612	0.149997	3.59805e-07	6.24368e-06	2132	2128
A5	IV:4515475-4515546	IV:4515475-4515681	-	WBGene00022679	0.172292	3.77698e-07	6.51585e-06	71	206
A5	IV:13531043-13531628	IV:13531043-13531754	-	WBGene00004681	0.0710912	3.85338e-07	6.62184e-06	585	711
A5	II:149491-149881	II:149487-149881	+	WBGene00020798_and_WBGene00020797	0.0209723	4.2135e-07	7.21266e-06	390	394
A5	I:8806742-8806796	I:8806742-8806799	-	WBGene00009451	0.0863084	4.58074e-07	7.79607e-06	54	57
A5	X:8293142-8293905	X:8293139-8293905	+	WBGene00017419_and_WBGene00019987	0.127455	5.04397e-07	8.50269e-06	763	766
A5	I:1978134-1978519	I:1978130-1978519	+	WBGene00021763	0.0118378	5.43746e-07	9.11393e-06	385	389
A5	I:6753802-6755164	I:6753802-6755165	-	WBGene00020936	0.385853	5.5058e-07	9.19365e-06	1362	1363
A5	IV:13515208-13516571	IV:13515208-13516559	-	WBGene00003582_and_WBGene00004239	0.0561141	5.68112e-07	9.46854e-06	1363	1351
A5	III:7602026-7603715	III:7602059-7603715	+	WBGene00206459	0.0800279	5.7527e-07	9.55185e-06	1689	1656
A5	V:12952930-12952996	V:12952941-12952996	+	WBGene00219337_and_WBGene00004151_and_WBGene00001233	0.0657766	6.44049e-07	1.06539e-05	66	55
A5	X:11949961-11950015	X:11949955-11950015	+	WBGene00011615	0.085845	6.99773e-07	1.14898e-05	54	60
A5	II:12148143-12148483	II:12148120-12148483	+	WBGene00013246_and_WBGene00013247	0.422017	7.01895e-07	1.15033e-05	340	363
A5	X:15711505-15711624	X:15711487-15711624	+	WBGene00003638	0.249953	7.33846e-07	1.19605e-05	119	137
A5	III:5971780-5972561	III:5971780-5972508	-	WBGene00003375	0.125618	7.5154e-07	1.22039e-05	781	728
A5	II:15240482-15241773	II:15240511-15241773	+	WBGene00021595	0.0641435	8.08511e-07	1.30572e-05	1291	1262
A5	V:8958881-8958931	V:8958885-8958931	+	WBGene00020553_and_WBGene00001526_and_WBGene00198276_and_WBGene00200176	0.0421539	8.49602e-07	1.36958e-05	50	46
A5	I:4641597-4642015	I:4641597-4642053	-	WBGene00022466	0.0838697	8.64843e-07	1.39161e-05	418	456
A5	IV:6529040-6529209	IV:6529040-6529177	-	WBGene00004179	0.186624	9.59542e-07	1.53284e-05	169	137
A5	V:18133275-18133518	V:18133275-18133398	-	WBGene00012567_and_WBGene00219210	0.0410457	1.05464e-06	1.6787e-05	243	123
A5	X:16582219-16583044	X:16582170-16583044	+	WBGene00004776	0.125867	1.18246e-06	1.8754e-05	825	874
A5	II:9945152-9945666	II:9945147-9945666	+	WBGene00007333_and_WBGene00011271	0.0970047	1.19461e-06	1.89129e-05	514	519
A5	V:14639090-14639271	V:14639090-14639391	-	WBGene00045516	0.471708	1.28364e-06	2.02861e-05	181	301
A5	I:9291978-9292560	I:9291978-9292524	-	WBGene00009174	0.0197619	1.43791e-06	2.25932e-05	582	546
A5	V:11523112-11523168	V:11523109-11523168	+	WBGene00008338	0.0104879	1.43984e-06	2.25932e-05	56	59
A5	I:5804926-5805147	I:5804926-5805142	-	WBGene00015176	0.0105008	1.46098e-06	2.28843e-05	221	216
A5	II:9747033-9747178	II:9747097-9747178	+	WBGene00003785	0.0183353	1.49204e-06	2.32884e-05	145	81
A5	II:10349785-10349888	II:10349785-10349893	-	WBGene00007412	0.180773	1.52072e-06	2.36944e-05	103	108
A5	III:12702365-12704822	III:12702332-12704822	+	WBGene00013742	0.0856179	1.52434e-06	2.3709e-05	2457	2490
A5	V:16747660-16747747	V:16747658-16747747	+	WBGene00012019_and_WBGene00196730_and_WBGene00197133_and_WBGene00198164	0.218223	1.66826e-06	2.57663e-05	87	89
A5	X:10400260-10400476	X:10400242-10400476	+	WBGene00009793	0.235758	1.69145e-06	2.6079e-05	216	234
A5	III:6281242-6281329	III:6281236-6281329	+	WBGene00001972	0.0787908	1.72255e-06	2.65123e-05	87	93
A5	III:3180168-3182967	III:3180092-3182967	+	WBGene00020102_and_WBGene00020101	0.108702	1.75154e-06	2.69117e-05	2799	2875
A5	IV:6641973-6642334	IV:6641976-6642334	+	WBGene00015280_and_WBGene00167762_and_WBGene00165267	0.0139182	1.76581e-06	2.70839e-05	361	358
A5	IV:13797295-13797757	IV:13797295-13797743	-	WBGene00012886_and_WBGene00048078_and_WBGene00172976_and_WBGene00169370_and_WBGene00174339	0.564001	1.91252e-06	2.92328e-05	462	448
A5	IV:2920069-2921160	IV:2920069-2921414	-	WBGene00006708_and_WBGene00021887	0.0756349	1.951e-06	2.97184e-05	1091	1345
A5	IV:12278995-12279046	IV:12279003-12279046	+	WBGene00016591	0.104402	1.96108e-06	2.98205e-05	51	43
A5	I:8645997-8646071	I:8645985-8646071	+	WBGene00012150	0.0681998	2.0925e-06	3.16557e-05	74	86
A5	IV:5730313-5730691	IV:5730313-5730673	-	WBGene00019264_and_WBGene00045958	0.0186874	2.26876e-06	3.42636e-05	378	360
A5	V:10298271-10298312	V:10298267-10298312	+	WBGene00007097	0.0151506	2.33801e-06	3.51895e-05	41	45
A5	I:217456-217512	I:217456-217507	-	WBGene00004246	0.271589	2.34728e-06	3.5269e-05	56	51
A5	I:3036354-3037123	I:3036267-3037123	+	MSTRG.560	0.272577	2.40853e-06	3.6128e-05	769	856
A5	III:12415802-12417469	III:12415802-12417493	-	WBGene00013034_and_WBGene00014578	0.191412	2.65339e-06	3.93342e-05	1667	1691
A5	III:3278475-3278620	III:3278475-3278581	-	WBGene00021808	0.0788966	2.77859e-06	4.11212e-05	145	106
A5	III:10695403-10696029	III:10695336-10696029	+	WBGene00001478	0.103154	2.89854e-06	4.28249e-05	626	693
A5	III:5867006-5867195	III:5867006-5867190	-	WBGene00017164	0.237712	3.05434e-06	4.49766e-05	189	184
A5	IV:10988294-10988346	IV:10988174-10988346	+	WBGene00012795	0.246805	3.20025e-06	4.69689e-05	52	172
A5	I:4374436-4376439	I:4374913-4376439	+	WBGene00022831	0.0258018	3.21901e-06	4.7166e-05	2003	1526
A5	IV:4178556-4179262	IV:4179009-4179262	+	WBGene00004386_and_WBGene00001033_and_WBGene00019535	0.126129	3.25962e-06	4.76821e-05	706	253
A5	I:2930088-2930173	I:2930070-2930173	+	WBGene00022122_and_WBGene00003836	0.0376784	3.30243e-06	4.81491e-05	85	103
A5	IV:5209905-5210162	IV:5209903-5210162	+	WBGene00043064	0.0250258	3.4675e-06	5.03897e-05	257	259
A5	II:3683679-3683755	II:3683664-3683755	+	WBGene00017583	0.100052	3.57438e-06	5.18578e-05	76	91
A5	I:13165514-13166125	I:13165521-13166125	+	WBGene00009065	0.111806	3.99578e-06	5.75771e-05	611	604
A5	X:3453116-3453244	X:3453116-3453229	-	WBGene00004729	0.273703	4.00112e-06	5.75771e-05	128	113
A5	V:13718538-13718633	V:13718574-13718633	+	WBGene00011330	0.340151	4.37387e-06	6.25343e-05	95	59
A5	III:6873252-6873333	III:6873286-6873333	+	WBGene00019381	0.0593696	4.5347e-06	6.46249e-05	81	47
A5	III:230582-232031	III:230597-232031	+	WBGene00185078_and_WBGene00199263_and_WBGene00002230_and_WBGene00021755	0.263546	4.63935e-06	6.56797e-05	1449	1434
A5	III:6889281-6889326	III:6889281-6889330	-	WBGene00000265_and_WBGene00023099_and_WBGene00023098_and_WBGene00198939	0.0842918	5.11853e-06	7.19032e-05	45	49
A5	X:12401537-12401592	X:12401537-12401586	-	WBGene00002991	0.105929	5.33232e-06	7.45513e-05	55	49
A5	I:683153-683226	I:683089-683226	+	WBGene00021215	0.544917	5.51452e-06	7.69772e-05	73	137
A5	III:4862703-4862752	III:4862700-4862752	+	WBGene00016442_and_WBGene00000767_and_WBGene00016452	0.0176376	5.63893e-06	7.84662e-05	49	52
A5	III:10836501-10837422	III:10836534-10837422	+	WBGene00011269_and_MSTRG.11037	0.143404	5.69949e-06	7.89366e-05	921	888
A5	IV:420996-421563	IV:420996-421361	-	WBGene00001332_and_WBGene00000913	0.0448851	5.8857e-06	8.11346e-05	567	365
A5	II:13393669-13394343	II:13393677-13394343	+	WBGene00012995	0.0681195	6.35821e-06	8.67029e-05	674	666
A5	IV:7628362-7628443	IV:7628362-7628447	-	WBGene00018470	0.498809	6.80487e-06	9.22253e-05	81	85
A5	I:3828689-3828900	I:3828607-3828900	+	MSTRG.731_and_WBGene00044423_and_WBGene00023065	0.281926	7.23819e-06	9.76494e-05	211	293
A5	I:14646152-14646411	I:14646157-14646411	+	WBGene00013692	0.203556	9.14285e-06	0.000121493	259	254
A5	I:13445274-13446810	I:13445308-13446810	+	WBGene00012740_and_WBGene00012738_and_WBGene00005010_and_WBGene00220148	0.138395	9.6506e-06	0.000127574	1536	1502
A5	III:4197327-4198868	III:4197347-4198868	+	WBGene00011279	0.0190463	9.78793e-06	0.000129096	1541	1521
A5	II:14125607-14126541	II:14125607-14126559	-	WBGene00010721_and_WBGene00010720	0.0490684	1.05899e-05	0.000138845	934	952
A5	V:2685437-2685722	V:2684657-2685722	+	WBGene00020952_and_WBGene00020953_and_WBGene00023158_and_WBGene00200238	0.0197296	1.07583e-05	0.000140604	285	1065
A5	III:3402977-3403081	III:3402977-3403153	-	WBGene00003795	0.0208974	1.11791e-05	0.000145066	104	176
A5	X:16446531-16447885	X:16446342-16447885	+	WBGene00018187	0.00612793	1.14585e-05	0.000148257	1354	1543
A5	II:8218837-8218891	II:8218834-8218891	+	WBGene00002066_and_WBGene00000894	0.367909	1.15254e-05	0.000148905	54	57
A5	III:4695623-4695753	III:4695690-4695753	+	WBGene00011410_and_WBGene00011409_and_WBGene00001036	0.0382074	1.22375e-05	0.000157187	130	63
A5	X:15601730-15602136	X:15601899-15602136	+	WBGene00010701	0.0324938	1.23028e-05	0.000157797	406	237
A5	IV:12124176-12124246	IV:12123830-12124246	+	WBGene00010891_and_WBGene00166148_and_WBGene00000122	0.018231	1.29292e-05	0.000165113	70	416
A5	X:5671869-5672227	X:5671740-5672227	+	WBGene00001182	0.125549	1.4791e-05	0.000187268	358	487
A5	IV:2920069-2920719	IV:2920069-2921414	-	WBGene00006708_and_WBGene00021887	0.215149	1.48898e-05	0.000188249	650	1345
A5	III:13772450-13772729	III:13772442-13772729	+	WBGene00003967_and_WBGene00007025	0.0654961	1.83197e-05	0.000229971	279	287
A5	II:1369145-1369815	II:1369145-1369761	-	WBGene00018817_and_WBGene00018819_and_WBGene00201061	0.0289565	1.88294e-05	0.0002357	670	616
A5	X:10571984-10572082	X:10571827-10572082	+	WBGene00010199_and_WBGene00200937	0.0544101	1.88834e-05	0.000236043	98	255
A5	X:3712389-3712805	X:3712654-3712805	+	WBGene00015358_and_WBGene00022905_and_WBGene00201823_and_WBGene00198695_and_WBGene00015293	0.209267	1.98366e-05	0.000247259	416	151
A5	II:3340689-3340962	II:3340693-3340962	+	WBGene00017453	0.217491	2.0609e-05	0.000255806	273	269
A5	III:347437-347840	III:347437-347852	-	WBGene00001561_and_WBGene00021910_and_WBGene00019636_and_WBGene00019639_and_WBGene00023104_and_WBGene00220020_and_WBGene00019638_and_WBGene00235190	0.012735	2.20724e-05	0.000271684	403	415
A5	V:3802405-3802450	V:3802405-3802452	-	WBGene00019967	0.0877094	2.21692e-05	0.000272496	45	47
A5	V:1210622-1212195	V:1210556-1212195	+	WBGene00021736_and_WBGene00219759_and_WBGene00021739_and_WBGene00021735	0.0521663	2.23773e-05	0.000274292	1573	1639
A5	IV:667346-667397	IV:667353-667397	+	WBGene00019662	0.433421	2.66679e-05	0.00032198	51	44
A5	I:9105024-9105859	I:9105024-9105694	-	WBGene00001574_and_WBGene00012376_and_WBGene00220127	0.0579814	2.67597e-05	0.000322648	835	670
A5	V:11935414-11935926	V:11935410-11935926	+	WBGene00138720	0.084088	2.72564e-05	0.000327744	512	516
A5	III:3721691-3721734	III:3721691-3721738	-	WBGene00007579_and_WBGene00007578	0.0188518	3.02337e-05	0.000361091	43	47
A5	II:2230542-2230674	II:2230542-2230587	-	WBGene00018785_and_WBGene00197814_and_WBGene00219965	0.185492	3.22463e-05	0.000383061	132	45
A5	I:2289753-2290951	I:2289753-2291043	-	WBGene00000408	0.214597	3.34209e-05	0.000395421	1198	1290
A5	V:3505696-3506224	V:3505696-3506245	-	WBGene00015577	0.161683	3.67553e-05	0.000431412	528	549
A5	IV:3314230-3314611	IV:3314500-3314611	+	MSTRG.12307	0.363854	3.78915e-05	0.000443571	381	111
A5	I:6944877-6945012	I:6944877-6945039	-	WBGene00020402	0.130202	3.82078e-05	0.000446657	135	162
A5	IV:9106731-9107111	IV:9106727-9107111	+	WBGene00001413	0.128823	3.8256e-05	0.000446657	380	384
A5	I:12207656-12208441	I:12207635-12208441	+	WBGene00007602	0.148512	4.04545e-05	0.000470463	785	806
A5	V:12704557-12704922	V:12704553-12704922	+	WBGene00011242	0.496613	4.22391e-05	0.000488648	365	369
A5	III:5971780-5972561	III:5971780-5972582	-	WBGene00003375	0.225524	4.27278e-05	0.000493657	781	802
A5	II:458946-459016	II:458946-459189	-	WBGene00021131	0.0980495	4.36593e-05	0.000503363	70	243
A5	X:8288804-8288851	X:8288808-8288851	+	WBGene00017419_and_WBGene00019987	0.0242165	4.39164e-05	0.000504753	47	43
A5	X:8558709-8558840	X:8558724-8558840	+	WBGene00017046	0.124087	4.45417e-05	0.000510614	131	116
A5	III:11113691-11113774	III:11113691-11113773	-	WBGene00012976_and_WBGene00012974_and_WBGene00012975	0.0614414	4.48015e-05	0.000512927	83	82
A5	II:7682079-7682133	II:7682045-7682133	+	WBGene00003044_and_WBGene00219901_and_WBGene00003012	0.459317	4.71836e-05	0.000537641	54	88
A5	IV:11060664-11061067	IV:11060619-11061067	+	WBGene00002992	0.0933037	4.87048e-05	0.000552612	403	448
A5	I:1895437-1895497	I:1895399-1895497	+	WBGene00022138	0.16905	4.94548e-05	0.000558972	60	98
A5	III:9455810-9455936	III:9455810-9455940	-	WBGene00010038_and_WBGene00010040	0.0453837	4.98011e-05	0.000561452	126	130
A5	II:7082782-7082886	II:7082797-7082886	+	WBGene00003420_and_WBGene00020164	0.0888083	5.40802e-05	0.000605835	104	89
A5	IV:6420567-6420616	IV:6420552-6420616	+	WBGene00002033	0.0898233	5.53782e-05	0.000619425	49	64
A5	I:9901806-9902000	I:9901764-9902000	+	WBGene00009937	0.0512736	5.54333e-05	0.000619425	194	236
A5	II:12026013-12026131	II:12026013-12026264	-	WBGene00012462_and_WBGene00000892	0.586796	5.68126e-05	0.000634037	118	251
A5	II:11127667-11128380	II:11127661-11128380	+	WBGene00003076_and_WBGene00009575	0.0162782	5.79597e-05	0.000646025	713	719
A5	III:5149474-5149519	III:5149474-5149522	-	WBGene00021900	0.0355739	5.89204e-05	0.000655083	45	48
A5	III:3292558-3293683	III:3292558-3293705	-	WBGene00021815	0.0633506	6.30626e-05	0.00069763	1125	1147
A5	IV:523413-523472	IV:523413-523502	-	WBGene00000213	0.138554	6.54403e-05	0.000722128	59	89
A5	II:8603324-8603424	II:8603276-8603424	+	WBGene00004440_and_WBGene00045130_and_WBGene00006307	0.0484607	6.60892e-05	0.000727474	100	148
A5	IV:4448495-4448639	IV:4448473-4448639	+	WBGene00019946	0.01723	6.69367e-05	0.000734975	144	166
A5	IV:9119961-9120194	IV:9119973-9120194	+	WBGene00006438_and_WBGene00167159_and_WBGene00170923	0.0729119	7.23284e-05	0.000790255	233	221
A5	II:3075908-3076667	II:3075908-3076678	-	WBGene00021295_and_WBGene00021294	0.0873983	7.30633e-05	0.000796318	759	770
A5	III:10943089-10945638	III:10943149-10945638	+	WBGene00043057_and_WBGene00010923_and_WBGene00220178_and_WBGene00013132	0.114406	7.31859e-05	0.000796673	2549	2489
A5	IV:14770110-14770163	IV:14770097-14770163	+	WBGene00013301_and_WBGene00013332	0.236143	7.45296e-05	0.000808317	53	66
A5	IV:841900-842010	IV:841900-841952	-	WBGene00021943	0.0915986	8.37318e-05	0.000899304	110	52
A5	IV:11155552-11155597	IV:11155547-11155597	+	WBGene00007445	0.173485	8.51955e-05	0.000912809	45	50
A5	III:4703648-4703694	III:4703648-4703690	-	WBGene00000543	0.134436	8.67041e-05	0.000926728	46	42
A5	I:7100687-7101169	I:7100707-7101169	+	WBGene00009054	0.0924339	8.70182e-05	0.000928964	482	462
A5	II:12902535-12902918	II:12902545-12902918	+	WBGene00009396	0.00928202	9.66042e-05	0.00102512	383	373
A5	V:11569424-11569471	V:11569424-11569466	-	WBGene00004064	0.0284384	0.000102428	0.00108562	47	42
A5	IV:4101108-4101363	IV:4101104-4101363	+	WBGene00016432	0.0273108	0.000102992	0.00108898	255	259
A5	III:6246922-6246971	III:6246922-6247013	-	WBGene00020441_and_WBGene00020442_and_WBGene00172145	0.0599953	0.000104122	0.00109962	49	91
A5	II:169716-170431	II:169681-170431	+	WBGene00001340	0.194364	0.00010574	0.00111405	715	750
A5	III:4020451-4020497	III:4020446-4020497	+	WBGene00011367	0.0320417	0.000106021	0.00111568	46	51
A5	III:6208313-6208412	III:6208190-6208412	+	WBGene00004472_and_WBGene00016011	0.100887	0.00010704	0.00112373	99	222
A5	IV:389503-389560	IV:389503-389552	-	WBGene00001338	0.415399	0.000112224	0.00117121	57	49
A5	IV:13402888-13403655	IV:13402898-13403655	+	WBGene00013381	0.298537	0.000113057	0.0011785	767	757
A5	I:5364120-5364670	I:5364208-5364670	+	WBGene00004087_and_WBGene00018863	0.168052	0.000113227	0.00117889	550	462
A5	III:6416489-6416667	III:6416489-6416671	-	WBGene00015484_and_WBGene00015485	0.0864935	0.00011425	0.00118675	178	182
A5	I:14406542-14407341	I:14406470-14407341	+	WBGene00000158	0.0559032	0.000115166	0.00119229	799	871
A5	I:11908241-11908339	I:11908241-11908301	-	WBGene00001372_and_WBGene00011155	0.00827327	0.000116387	0.0012033	98	60
A5	X:9344306-9344359	X:9344306-9344365	-	WBGene00020596	0.230672	0.000119857	0.00123773	53	59
A5	I:10436409-10436467	I:10436287-10436467	+	WBGene00004444	0.00787255	0.000120758	0.00124558	58	180
A5	I:319128-319739	I:319128-319825	-	WBGene00002079_and_WBGene00235385	0.40079	0.000126285	0.00129504	611	697
A5	V:6423990-6424038	V:6423990-6424033	-	WBGene00020273_and_MSTRG.21969_and_WBGene00020271_and_WBGene00023342	0.0405452	0.000130722	0.00133436	48	43
A5	IV:1710405-1710565	IV:1710366-1710565	+	WBGene00019537	0.0124795	0.000137027	0.00139229	160	199
A5	IV:6156560-6156640	IV:6156560-6156623	-	WBGene00015702_and_WBGene00015703	0.0405821	0.000142123	0.0014342	80	63
A5	V:14459417-14459465	V:14459423-14459465	+	WBGene00000592	0.113383	0.00014379	0.00144937	48	42
A5	IV:2640890-2640940	IV:2640890-2640935	-	WBGene00003161_and_WBGene00023188	0.0248021	0.000161144	0.00160419	50	45
A5	IV:4389750-4389805	IV:4389750-4389890	-	WBGene00004419_and_WBGene00045085_and_WBGene00044952	0.015673	0.000161579	0.00160491	55	140
A5	III:4888539-4888623	III:4888539-4888638	-	WBGene00017827_and_WBGene00003598_and_WBGene00017828	0.0429151	0.000183486	0.00179257	84	99
A5	III:9600349-9600391	III:9600349-9600401	-	WBGene00010227	0.0168469	0.00018441	0.00179937	42	52
A5	I:14425331-14426378	I:14425326-14426378	+	WBGene00013670	0.0720502	0.00018699	0.00181653	1047	1052
A5	V:9346783-9346837	V:9346783-9346839	-	WBGene00019467	0.334489	0.000191009	0.00185151	54	56
A5	III:3498336-3498894	III:3498336-3498905	-	WBGene00010815	0.0096071	0.000195339	0.00188522	558	569
A5	III:1045386-1045814	III:1045398-1045814	+	WBGene00015266_and_WBGene00023227_and_WBGene00023228_and_WBGene00023229_and_WBGene00023230	0.0505007	0.000213369	0.00203482	428	416
A5	III:3830928-3831008	III:3830928-3831063	-	WBGene00194650_and_WBGene00007970	0.105151	0.000214229	0.00204082	80	135
A5	V:9176161-9176216	V:9176165-9176216	+	WBGene00016045	0.0391025	0.000216264	0.00205799	55	51
A5	I:6525834-6526223	I:6525822-6526223	+	WBGene00020414	0.0802081	0.000217459	0.00206715	389	401
A5	I:3865100-3865152	I:3865100-3865155	-	WBGene00020190_and_WBGene00001832	0.0128171	0.000219607	0.00208533	52	55
A5	IV:14381041-14381085	IV:14381041-14381091	-	WBGene00013457_and_WBGene00172726_and_WBGene00046184_and_WBGene00170849_and_WBGene00046339_and_WBGene00166759_and_WBGene00049424	0.220781	0.000227046	0.00215037	44	50
A5	II:7662920-7662962	II:7662920-7662970	-	WBGene00017547_and_WBGene00017548	0.00160095	0.000227186	0.00215037	42	50
A5	I:5429623-5429826	I:5429623-5429827	-	WBGene00000230	0.0706148	0.000228026	0.00215372	203	204
A5	III:9086079-9086127	III:9086079-9086121	-	WBGene00008514	0.0217214	0.000276122	0.00258092	48	42
A5	X:17523961-17524019	X:17523970-17524019	+	WBGene00003600	0.0830537	0.000276173	0.00258092	58	49
A5	I:94929-94975	I:94929-94971	-	WBGene00189949	0.351705	0.000280144	0.00261251	46	42
A5	IV:9778484-9778538	IV:9778481-9778538	+	WBGene00011746	0.0223425	0.000283034	0.00263669	54	57
A5	V:16394563-16394798	V:16394563-16394858	-	WBGene00008726	0.235066	0.000287316	0.00266815	235	295
A5	V:4369759-4370499	V:4369759-4370498	-	WBGene00017984	0.00241977	0.00028763	0.00266827	740	739
A5	I:3667325-3667725	I:3667325-3667695	-	WBGene00004890	0.363931	0.000299737	0.00275746	400	370
A5	I:2071754-2071823	I:2071751-2071823	+	WBGene00004014_and_WBGene00021351	0.0108429	0.000307461	0.00282265	69	72
A5	I:2866605-2867243	I:2866611-2867243	+	WBGene00022115	0.0738052	0.00031538	0.00287744	638	632
A5	II:3074629-3075726	II:3074629-3075721	-	WBGene00021295_and_WBGene00021294	0.0446612	0.000317962	0.002898	1097	1092
A5	IV:1497700-1499861	IV:1497675-1499861	+	WBGene00022306	0.0307309	0.000319422	0.00290832	2161	2186
A5	II:3483183-3484486	II:3483097-3484486	+	WBGene00004896	0.0832688	0.000323698	0.00293819	1303	1389
A5	III:10081831-10081954	III:10081831-10081960	-	WBGene00011813	0.195101	0.000324539	0.0029428	123	129
A5	X:10137956-10138288	X:10137956-10138327	-	WBGene00003384	0.0942198	0.00032584	0.00295157	332	371
A5	V:15574442-15574745	V:15574442-15574738	-	WBGene00009223_and_WBGene00009224_and_WBGene00006446_and_WBGene00044188	0.0129157	0.000339679	0.00304575	303	296
A5	III:3142378-3143008	III:3142378-3142946	-	WBGene00016634	0.160387	0.000344055	0.00307875	630	568
A5	III:2115990-2116245	III:2115990-2116200	-	WBGene00021704	0.0483555	0.00035128	0.00312759	255	210
A5	III:2462329-2462473	III:2462338-2462473	+	WBGene00017101	0.0639222	0.000379338	0.00336387	144	135
A5	II:10613297-10613341	II:10613294-10613341	+	WBGene00007562	0.114159	0.000392241	0.00346786	44	47
A5	IV:14797073-14797133	IV:14797073-14797384	-	WBGene00013308	0.0219365	0.000396019	0.00348386	60	311
A5	I:4557797-4558187	I:4557776-4558187	+	WBGene00017010	0.371353	0.00040208	0.00353016	390	411
A5	III:13780563-13780622	III:13780575-13780622	+	WBGene00007065_and_WBGene00007066	0.249205	0.000405134	0.00355346	59	47
A5	II:3494330-3495236	II:3494330-3495240	-	WBGene00021721	0.0228865	0.000424686	0.00370293	906	910
A5	X:14703932-14704084	X:14703932-14704068	-	WBGene00009574	0.319453	0.000433139	0.00376551	152	136
A5	IV:14223236-14223546	IV:14223222-14223546	+	WBGene00008538_and_WBGene00047436_and_WBGene00048062_and_WBGene00049670_and_WBGene00050017_and_WBGene00173183_and_WBGene00049888_and_WBGene00169173_and_WBGene00167149_and_WBGene00050642_and_WBGene00174665_and_WBGene00047725	0.113482	0.000434624	0.00377471	310	324
A5	IV:9128066-9129287	IV:9127997-9129287	+	WBGene00006438_and_WBGene00167159_and_WBGene00170923	0.125508	0.000441908	0.00383045	1221	1290
A5	II:1125384-1125706	II:1125356-1125706	+	WBGene00021103	0.118864	0.000443401	0.00383963	322	350
A5	I:5483691-5483899	I:5483691-5483938	-	WBGene00015635	0.212211	0.000464356	0.00400541	208	247
A5	II:13880041-13882135	II:13880047-13882135	+	WBGene00013095	0.0281897	0.000466201	0.0040135	2094	2088
A5	II:13477994-13478048	II:13477999-13478048	+	WBGene00045410	0.0566373	0.000478262	0.00409456	54	49
A5	II:9885524-9886020	II:9885524-9886024	-	WBGene00007463_and_WBGene00007464	0.28583	0.000478393	0.00409456	496	500
A5	I:11586674-11586777	I:11586728-11586777	+	WBGene00007639	0.0574894	0.000514284	0.00437636	103	49
A5	II:3786317-3786363	II:3786311-3786363	+	WBGene00020771	0.1097	0.000524723	0.0044609	46	52
A5	IV:12866255-12866792	IV:12866240-12866792	+	WBGene00014138_and_WBGene00173710	0.0461653	0.000526591	0.0044682	537	552
A5	I:10942888-10943858	I:10942808-10943858	+	WBGene00045434_and_WBGene00013605	0.063911	0.000579933	0.00487408	970	1050
A5	III:6893509-6893560	III:6893518-6893560	+	WBGene00019380	0.0254779	0.000591281	0.00496003	51	42
A5	III:10442116-10442166	III:10442116-10442170	-	WBGene00010363	0.0672843	0.000597632	0.00500383	50	54
A5	II:12026013-12026131	II:12026013-12026138	-	WBGene00012462_and_WBGene00000892	0.507484	0.00060765	0.00507573	118	125
A5	I:14437229-14438510	I:14437229-14438346	-	WBGene00013672_and_WBGene00198757_and_WBGene00197519	0.140021	0.000607941	0.00507573	1281	1117
A5	I:11614405-11614470	I:11614407-11614470	+	WBGene00007637	0.0260669	0.000614705	0.00512737	65	63
A5	II:12800743-12802188	II:12800743-12802181	-	WBGene00012908	0.0693938	0.000617468	0.00514557	1445	1438
A5	V:13665578-13665686	V:13665635-13665686	+	WBGene00010280	0.183911	0.000635615	0.00528187	108	51
A5	I:5429623-5429826	I:5429623-5429746	-	WBGene00000230	0.0411587	0.000636903	0.00528761	203	123
A5	I:6108828-6108873	I:6108828-6108886	-	WBGene00020843	0.202906	0.000641525	0.00532099	45	58
A5	II:2453210-2453342	II:2453210-2453309	-	WBGene00004129	0.286383	0.000653924	0.00539853	132	99
A5	III:12278254-12280402	III:12278177-12280402	+	WBGene00013558	0.0977949	0.000674899	0.00554583	2148	2225
A5	II:12917821-12918408	II:12917821-12918378	-	WBGene00010264	0.0272368	0.000690912	0.00565117	587	557
A5	I:8523186-8523447	I:8523186-8523438	-	WBGene00010498_and_WBGene00198773	0.101643	0.000695766	0.00568038	261	252
A5	III:10081831-10081960	III:10081831-10081948	-	WBGene00011813	0.132302	0.00071428	0.00582079	129	117
A5	I:8530708-8530752	I:8530708-8530756	-	WBGene00010500_and_WBGene00006976_and_WBGene00014418	0.0358084	0.000719893	0.00586113	44	48
A5	II:10614260-10614379	II:10614244-10614379	+	WBGene00007562	0.126963	0.000721034	0.00586503	119	135
A5	II:476458-476639	II:476452-476639	+	WBGene00021076	0.0299054	0.000732581	0.00594257	181	187
A5	I:215526-216970	I:215526-217059	-	WBGene00004246	0.344298	0.000739502	0.00599322	1444	1533
A5	X:5630279-5630340	X:5630225-5630340	+	WBGene00020658	0.112788	0.000741826	0.00600655	61	115
A5	X:13405153-13405213	X:13405162-13405213	+	WBGene00008515	0.183743	0.000768749	0.00620751	60	51
A5	IV:238075-238215	IV:238075-238219	-	WBGene00019822_and_WBGene00019823	0.00287478	0.000770554	0.00621641	140	144
A5	I:10554455-10554537	I:10554460-10554537	+	WBGene00009120_and_WBGene00009121	0.0408317	0.000772124	0.00622341	82	77
A5	X:8449321-8449752	X:8449317-8449752	+	WBGene00017513_and_WBGene00199703_and_WBGene00197416_and_WBGene00198180_and_WBGene00201584	0.0715528	0.000796829	0.00638952	431	435
A5	II:14385594-14386036	II:14385600-14386036	+	WBGene00003220	0.0224269	0.000823275	0.0065758	442	436
A5	I:3399020-3399600	I:3399020-3399465	-	WBGene00021036_and_WBGene00200218	0.177733	0.000841823	0.00670579	580	445
A5	I:2875971-2876019	I:2875971-2876144	-	WBGene00004412_and_WBGene00022117	0.00674962	0.00085076	0.00677088	48	173
A5	IV:10326365-10326568	IV:10326365-10326564	-	WBGene00006779_and_WBGene00220025	0.015826	0.000852723	0.00678041	203	199
A5	III:8084572-8084615	III:8084572-8084621	-	WBGene00019458	0.0436714	0.00085845	0.00681982	43	49
A5	IV:13402894-13403655	IV:13402888-13403655	+	WBGene00013381	0.21108	0.000887229	0.00702323	761	767
A5	III:795031-800347	III:795032-800347	+	WBGene00004498_and_WBGene00023468_and_WBGene00044939_and_WBGene00015173	0.00550581	0.000889257	0.00703299	5316	5315
A5	III:5476529-5477553	III:5476496-5477553	+	WBGene00003055	0.0627291	0.000940546	0.00740286	1024	1057
A5	I:11325938-11326692	I:11325899-11326692	+	WBGene00000410	0.0461665	0.000951152	0.00746912	754	793
A5	II:8603271-8603424	II:8603276-8603424	+	WBGene00004440_and_WBGene00045130_and_WBGene00006307	0.000419135	0.000990358	0.00774264	153	148
A5	V:18083471-18085081	V:18083471-18085115	-	WBGene00013348	0.247312	0.00101715	0.00791713	1610	1644
A5	III:1534424-1534821	III:1534394-1534821	+	WBGene00022054	0.195158	0.00102314	0.00794981	397	427
A5	V:8417900-8422054	V:8417900-8422057	-	WBGene00018700_and_WBGene00219961	0.0119661	0.00110152	0.00848429	4154	4157
A5	X:6172494-6172637	X:6172563-6172637	+	WBGene00020786	0.0454078	0.00111029	0.008537	143	74
A5	V:7973553-7974000	V:7973553-7973987	-	WBGene00002632	0.192829	0.00112502	0.00862075	447	434
A5	III:2559471-2560323	III:2559476-2560323	+	WBGene00001410	0.372988	0.00113436	0.00868431	852	847
A5	V:15356632-15357321	V:15356571-15357321	+	WBGene00007807	0.144263	0.0011394	0.0087154	689	750
A5	II:13972944-13973562	II:13972944-13973740	-	WBGene00012723_and_WBGene00012722	0.137165	0.00114993	0.00878077	618	796
A5	V:11770591-11771247	V:11770587-11771247	+	WBGene00010077	0.13049	0.00115261	0.0087919	656	660
A5	I:14792371-14792719	I:14792367-14792719	+	WBGene00006730_and_WBGene00009553_and_WBGene00197565_and_WBGene00010766	0.00193431	0.00116858	0.00889553	348	352
A5	I:217261-217310	I:217261-217305	-	WBGene00004246	0.421278	0.00118934	0.0090402	49	44
A5	II:12215775-12215889	II:12215775-12215871	-	WBGene00004167	0.134772	0.00119004	0.0090402	114	96
A5	II:8997136-8997185	II:8997136-8997188	-	WBGene00009713	0.0951909	0.00119339	0.00905788	49	52
A5	V:121680-122141	V:121680-122181	-	WBGene00000480	0.0129625	0.00120082	0.00909866	461	501
A5	III:729193-729317	III:729193-729275	-	WBGene00003936_and_WBGene00167172	0.00926929	0.00122684	0.00925621	124	82
A5	II:2307361-2307409	II:2307286-2307409	+	WBGene00015110	0.222598	0.00123021	0.00926587	48	123
A5	V:18113953-18114321	V:18113994-18114321	+	WBGene00012562	0.015468	0.0013117	0.00982938	368	327
A5	X:17434986-17435413	X:17434995-17435413	+	WBGene00016489	0.086438	0.0013556	0.0101327	427	418
A5	I:5106388-5106439	I:5106392-5106439	+	WBGene00022460	0.218937	0.00136358	0.0101837	51	47
A5	X:7579963-7580503	X:7579955-7580503	+	WBGene00017241	0.0345184	0.00137407	0.0102534	540	548
A5	IV:2843559-2843608	IV:2843559-2843618	-	WBGene00021880_and_WBGene00172494	0.0495851	0.00139413	0.0103681	49	59
A5	III:4144967-4146292	III:4145022-4146292	+	WBGene00006830_and_WBGene00219843	0.135426	0.00140463	0.0104232	1325	1270
A5	V:4832477-4832787	V:4832477-4832766	-	WBGene00045308	0.265783	0.00142877	0.0105636	310	289
A5	II:11948992-11949348	II:11948987-11949348	+	WBGene00012223	0.13138	0.00144698	0.0106715	356	361
A5	IV:3541364-3541408	IV:3541358-3541408	+	WBGene00015037	0.260229	0.00145223	0.0107013	44	50
A5	I:3828689-3828900	I:3828648-3828900	+	MSTRG.731_and_WBGene00044423_and_WBGene00023065	0.129504	0.00145564	0.0107175	211	252
A5	III:10087566-10087618	III:10087566-10087614	-	WBGene00011819_and_WBGene00011814	0.0161695	0.00145766	0.0107234	52	48
A5	IV:13240398-13240531	IV:13240398-13240523	-	WBGene00004424	0.000223599	0.00146193	0.0107459	133	125
A5	I:11908241-11908301	I:11908241-11908290	-	WBGene00001372_and_WBGene00011155	0.29475	0.00146649	0.0107705	60	49
A5	V:4195944-4196010	V:4195854-4196010	+	WBGene00019276	0.087183	0.00148029	0.0108449	66	156
A5	I:1935005-1938398	I:1934648-1938398	+	WBGene00021765	0.0530298	0.00152514	0.011109	3393	3750
A5	IV:5351583-5351806	IV:5351583-5351798	-	WBGene00021160_and_WBGene00021161_and_WBGene00047837_and_WBGene00171650_and_WBGene00172914_and_WBGene00173709_and_WBGene00168400_and_WBGene00174215_and_WBGene00047854_and_WBGene00166444_and_WBGene00174423_and_WBGene00167294_and_WBGene00047818_and_WBGene00172338_and_WBGene00168004	0.0403735	0.00158316	0.011475	223	215
A5	V:9893875-9893942	V:9893884-9893942	+	WBGene00008239	0.142907	0.0016237	0.0117208	67	58
A5	IV:13390975-13392340	IV:13390975-13392346	-	WBGene00013379	0.0582198	0.00165725	0.0119435	1365	1371
A5	IV:12139761-12139978	IV:12139761-12140024	-	WBGene00007093	0.0202757	0.00167124	0.012015	217	263
A5	I:9291978-9292560	I:9291978-9292500	-	WBGene00009174	0.0310722	0.00172656	0.0123425	582	522
A5	IV:2827634-2827682	IV:2827638-2827682	+	WBGene00043062	0.106157	0.00173746	0.0124004	48	44
A5	IV:2386655-2386722	IV:2386682-2386722	+	WBGene00021421	0.0698984	0.00178289	0.0126806	67	40
A5	III:410645-411248	III:410645-411165	-	WBGene00001561_and_WBGene00021910_and_WBGene00019636_and_WBGene00019639_and_WBGene00023104_and_WBGene00220020_and_WBGene00019638_and_WBGene00235190	0.013006	0.00178532	0.0126806	603	520
A5	I:11325938-11326692	I:11325872-11326692	+	WBGene00000410	0.059108	0.00189052	0.0133209	754	820
A5	V:4189010-4189701	V:4188897-4189701	+	WBGene00003704	0.0160814	0.00192732	0.0135264	691	804
A5	I:9873049-9873098	I:9873046-9873098	+	WBGene00003639	0.0797344	0.00194729	0.0136434	49	52
A5	III:6357582-6357654	III:6357564-6357654	+	WBGene00016978_and_WBGene00016977_and_WBGene00219864_and_WBGene00219865	0.110862	0.00203852	0.0142055	72	90
A5	III:13758409-13758853	III:13758423-13758853	+	WBGene00010663	0.019659	0.00206868	0.0143929	444	430
A5	IV:12145454-12145509	IV:12145454-12145538	-	WBGene00007088	0.0576246	0.00215914	0.0149168	55	84
A5	V:7881143-7881226	V:7881173-7881226	+	WBGene00018218_and_WBGene00018217	0.237093	0.00219953	0.0151485	83	53
A5	II:3657670-3657733	II:3657674-3657733	+	WBGene00044314_and_WBGene00017586_and_WBGene00017590_and_WBGene00017587	0.0346538	0.00222242	0.0152659	63	59
A5	V:18703633-18704381	V:18703614-18704381	+	WBGene00013484_and_WBGene00077451	0.196878	0.00232739	0.0158564	748	767
A5	X:11287401-11287471	X:11287401-11287463	-	WBGene00009531	0.0845403	0.00235361	0.0159981	70	62
A5	I:12488082-12488868	I:12488078-12488868	+	WBGene00004190_and_WBGene00012105_and_WBGene00012106	0.0779441	0.00237947	0.0161367	786	790
A5	III:9757864-9758348	III:9757864-9758165	-	WBGene00011503	0.0284314	0.00241551	0.0163185	484	301
A5	V:5597477-5598639	V:5597477-5598594	-	WBGene00016992_and_WBGene00022970_and_MSTRG.21731	0.147445	0.00245471	0.0165707	1162	1117
A5	X:5273187-5273237	X:5273187-5273240	-	WBGene00021324_and_WBGene00198647	0.0302327	0.00248127	0.0167118	50	53
A5	III:11291635-11292670	III:11291611-11292670	+	WBGene00004873	0.0898833	0.00250673	0.0168192	1035	1059
A5	V:18129484-18129589	V:18129484-18129562	-	WBGene00044758	0.110522	0.0025254	0.0169317	105	78
A5	I:14849630-14849675	I:14849622-14849675	+	WBGene00009306	0.19863	0.00253593	0.0169894	45	53
A5	III:1565132-1565392	III:1565212-1565392	+	WBGene00022052	0.0222731	0.0026113	0.0173974	260	180
A5	III:8193294-8193468	III:8193305-8193468	+	WBGene00016799	0.0165778	0.00261332	0.0173974	174	163
A5	II:4937749-4937797	II:4937746-4937797	+	WBGene00022762	0.103151	0.00265188	0.0176194	48	51
A5	X:822682-822843	X:822682-822852	-	WBGene00000899	0.198587	0.00266346	0.0176567	161	170
A5	III:5448112-5448164	III:5448112-5448158	-	WBGene00018613	0.0673453	0.00267689	0.0177324	52	46
A5	V:14247670-14247867	V:14247670-14247777	-	WBGene00010513	0.0784768	0.00288656	0.0189652	197	107
A5	V:20430090-20430949	V:20430066-20430949	+	WBGene00001406	0.0679275	0.00289492	0.0189919	859	883
A5	III:8275253-8275308	III:8275253-8275296	-	WBGene00017322	0.0674534	0.00291123	0.0190706	55	43
A5	I:4002508-4002596	I:4002508-4002551	-	WBGene00006805_and_WBGene00219973_and_WBGene00170333	0.157278	0.00293534	0.0192143	88	43
A5	V:15081621-15081746	V:15081621-15081741	-	WBGene00007237_and_WBGene00007235	0.0883326	0.0029547	0.0193267	125	120
A5	V:5649339-5649404	V:5649251-5649404	+	WBGene00015768	0.108753	0.00298765	0.0195278	65	153
A5	I:14951069-14951441	I:14951157-14951441	+	WBGene00002189	0.069366	0.00310582	0.0201662	372	284
A5	X:10397874-10398132	X:10397517-10398132	+	WBGene00009793	0.143418	0.00341595	0.0220023	258	615
A5	V:7190619-7191656	V:7190619-7191660	-	WBGene00017316	0.070759	0.00347152	0.0223277	1037	1041
A5	I:11033240-11033876	I:11033130-11033876	+	WBGene00013127	0.00945486	0.00349526	0.0224478	636	746
A5	III:9866083-9866135	III:9866083-9866131	-	WBGene00014075	0.0406116	0.00352087	0.0225631	52	48
A5	IV:9097944-9098163	IV:9097913-9098163	+	WBGene00007221_and_WBGene00007222	0.0242334	0.00353412	0.0226037	219	250
A5	I:10826688-10827316	I:10826784-10827316	+	WBGene00016457	0.0479939	0.00353742	0.0226037	628	532
A5	III:10595886-10596228	III:10595886-10596205	-	WBGene00012643	0.0198623	0.0035459	0.0226416	342	319
A5	X:8802388-8802662	X:8802388-8802523	-	WBGene00019872_and_WBGene00019871	0.061263	0.00356598	0.022737	274	135
A5	II:12594385-12595076	II:12594385-12595067	-	WBGene00012584	0.158409	0.00360201	0.0229336	691	682
A5	I:6181698-6182693	I:6181698-6182675	-	WBGene00000500	0.0287957	0.00365052	0.0231801	995	977
A5	II:458946-459001	II:458946-459189	-	WBGene00021131	0.102485	0.00367026	0.0232678	55	243
A5	III:1534224-1534302	III:1534122-1534302	+	WBGene00022054	0.0985853	0.00388454	0.0245124	78	180
A5	IV:13609305-13609390	IV:13609305-13609354	-	WBGene00007460_and_WBGene00170744_and_WBGene00046275	0.0453215	0.00399847	0.0250996	85	49
A5	II:4374494-4374547	II:4374494-4374567	-	WBGene00003825	0.0168451	0.00401718	0.0251607	53	73
A5	I:7304196-7304243	I:7304196-7304247	-	WBGene00008766	0.166802	0.00423638	0.0263842	47	51
A5	IV:16917344-16917388	IV:16917340-16917388	+	WBGene00013784_and_WBGene00174849_and_WBGene00167386	0.057763	0.00424463	0.026417	44	48
A5	V:18037964-18040534	V:18037961-18040534	+	WBGene00013343_and_WBGene00200864_and_WBGene00219233_and_WBGene00195640_and_WBGene00197676	0.000700092	0.00427984	0.0265855	2570	2573
A5	I:8597536-8597579	I:8597532-8597579	+	WBGene00011034_and_WBGene00011032_and_WBGene00011035_and_WBGene00011036_and_WBGene00009673	0.0418598	0.00433555	0.0268695	43	47
A5	I:7281967-7282109	I:7281967-7282085	-	WBGene00009002_and_WBGene00004324	0.259818	0.00443105	0.0273465	142	118
A5	I:1035244-1035303	I:1035258-1035303	+	WBGene00021329	0.134405	0.00462195	0.028327	59	45
A5	X:5716146-5716792	X:5716144-5716792	+	WBGene00017108	0.0893912	0.00474887	0.0289246	646	648
A5	II:7302212-7302258	II:7302204-7302258	+	WBGene00000839	0.0214702	0.00478083	0.0290792	46	54
A5	IV:5209732-5209819	IV:5209742-5209819	+	WBGene00043064	0.0223316	0.00482498	0.029221	87	77
A5	II:5649806-5649861	II:5649810-5649861	+	WBGene00006988	0.0883822	0.00482522	0.029221	55	51
A5	II:5350157-5350207	II:5350157-5350203	-	WBGene00017288	0.0971734	0.00487694	0.0294413	50	46
A5	X:867715-868592	X:867715-868613	-	WBGene00018987_and_WBGene00023074	0.0736289	0.00498034	0.0299849	877	898
A5	V:19569362-19569408	V:19569345-19569408	+	WBGene00007176_and_MSTRG.26138_and_WBGene00044980_and_WBGene00014644_and_WBGene00014645_and_WBGene00014646_and_WBGene00014647_and_WBGene00014648_and_WBGene00014889_and_WBGene00014890	0.115589	0.0051177	0.0306659	46	63
A5	III:8192209-8192253	III:8192203-8192253	+	WBGene00016799	0.0122289	0.00512175	0.0306681	44	50
A5	I:4175770-4175830	I:4175774-4175830	+	WBGene00004464_and_WBGene00044929	0.028417	0.00517551	0.0309064	60	56
A5	X:5284117-5285945	X:5284052-5285945	+	WBGene00017974_and_WBGene00023365	0.0136745	0.00529671	0.0314603	1828	1893
A5	X:6558640-6558887	X:6558651-6558887	+	WBGene00020504	0.395744	0.0053218	0.0315636	247	236
A5	IV:12122477-12122526	IV:12122468-12122526	+	WBGene00010891_and_WBGene00166148_and_WBGene00000122	0.189614	0.00532479	0.0315636	49	58
A5	III:1206942-1207193	III:1206967-1207193	+	WBGene00022489	0.0518139	0.00542499	0.032093	251	226
A5	X:6519178-6519231	X:6519190-6519231	+	WBGene00017687_and_WBGene00200355	0.0698202	0.00544645	0.0321555	53	41
A5	V:7575847-7575901	V:7575851-7575901	+	WBGene00017608	0.0118054	0.0055289	0.0325771	54	50
A5	I:8306282-8307502	I:8306282-8307504	-	WBGene00009920_and_WBGene00199946	0.0107578	0.00554048	0.0326034	1220	1222
A5	IV:9654678-9654929	IV:9654700-9654929	+	WBGene00044107_and_WBGene00010274_and_WBGene00010277	0.0324147	0.00571177	0.0334099	251	229
A5	II:5011731-5011773	II:5011731-5011776	-	WBGene00044665	0.028968	0.00579905	0.0338756	42	45
A5	III:7024005-7024050	III:7024005-7024056	-	WBGene00000872_and_WBGene00022985	0.010382	0.00592762	0.0345	45	51
A5	V:6364914-6365047	V:6364914-6365009	-	WBGene00017431	0.11154	0.00592933	0.0345	133	95
A5	IV:4283961-4284018	IV:4283961-4284013	-	WBGene00003668_and_WBGene00017487	0.258269	0.00598261	0.034696	57	52
A5	II:3969445-3970028	II:3969422-3970028	+	WBGene00021191_and_WBGene00004751_and_WBGene00220021_and_WBGene00220022_and_WBGene00206374	0.0930204	0.00603262	0.0349631	583	606
A5	IV:14204113-14204177	IV:14204087-14204177	+	WBGene00008534_and_WBGene00167381_and_WBGene00170543_and_WBGene00045904_and_WBGene00166404_and_WBGene00166955_and_WBGene00171083_and_WBGene00170903_and_WBGene00173996_and_WBGene00174079_and_WBGene00008536	0.153296	0.00605105	0.035047	64	90
A5	V:10160648-10160881	V:10160648-10160876	-	WBGene00008255	0.167183	0.0061335	0.0354086	233	228
A5	III:13516934-13517970	III:13516934-13517966	-	WBGene00004075_and_WBGene00014951_and_WBGene00197371	0.00169302	0.00634534	0.0364651	1036	1032
A5	X:4855421-4855715	X:4855421-4855710	-	WBGene00000072	0.194258	0.00649484	0.0371794	294	289
A5	X:6173423-6173511	X:6173428-6173511	+	WBGene00020786	0.198457	0.00656269	0.0374467	88	83
A5	I:6848016-6848086	I:6848037-6848086	+	WBGene00019247	0.0186218	0.00661168	0.0376292	70	49
A5	III:5868107-5868423	III:5868107-5868401	-	WBGene00017164	0.0236341	0.00662819	0.0376747	316	294
A5	IV:4057707-4057776	IV:4057707-4057979	-	WBGene00020981	0.0642454	0.00671629	0.0381265	69	272
A5	IV:8348707-8348892	IV:8348711-8348892	+	WBGene00017541	0.00897754	0.00686922	0.0388387	185	181
A5	IV:2009208-2010398	IV:2009208-2010396	-	WBGene00022301	0.0796268	0.00703164	0.0395111	1190	1188
A5	II:12814249-12815147	II:12814249-12815140	-	WBGene00012911	0.0269141	0.00709514	0.0397921	898	891
A5	X:12394351-12394414	X:12394368-12394414	+	WBGene00008924	0.0212099	0.00715145	0.0400825	63	46
A5	II:5718245-5718297	II:5718241-5718297	+	WBGene00015940	0.0134344	0.0072643	0.0406378	52	56
A5	V:14302315-14305284	V:14302352-14305284	+	WBGene00008793	0.202517	0.0075791	0.0421855	2969	2932
A5	I:5403965-5404235	I:5403965-5404256	-	WBGene00001491_and_WBGene00198102	0.0731106	0.00769567	0.0427537	270	291
A5	V:14009608-14010354	V:14009608-14009895	-	WBGene00010260	0.0391967	0.0077365	0.0429536	746	287
A5	X:6173423-6173511	X:6173444-6173511	+	WBGene00020786	0.133479	0.00779046	0.0431719	88	67
A5	V:12541988-12542275	V:12541980-12542275	+	WBGene00009721_and_WBGene00201949_and_WBGene00009722	0.282029	0.00783149	0.043345	287	295
A5	III:12921888-12924164	III:12921888-12924104	-	WBGene00012555	0.0286043	0.00806566	0.0444742	2276	2216
A5	III:1697945-1698003	III:1697945-1698007	-	WBGene00021262	0.0530321	0.00824781	0.0453937	58	62
A5	V:5647735-5647782	V:5647723-5647782	+	WBGene00015768	0.0984181	0.00828243	0.0454994	47	59
A5	IV:1246602-1246655	IV:1246602-1246651	-	WBGene00009523_and_WBGene00009522	0.0566901	0.00834669	0.0457672	53	49
A5	III:5971780-5972508	III:5971780-5972582	-	WBGene00003375	0.151481	0.00849682	0.0464465	728	802
A5	I:215526-216299	I:215526-216312	-	WBGene00004246	0.334596	0.00858726	0.0469119	773	786
A5	I:12980634-12980701	I:12980638-12980701	+	WBGene00001234_and_WBGene00004196_and_WBGene00008132_and_WBGene00008133_and_WBGene00008134	0.0568891	0.00861477	0.0469752	67	63
A5	II:6892955-6893003	II:6892955-6893016	-	WBGene00016632_and_WBGene00166760	0.154648	0.00865837	0.0471548	48	61
A5	III:9928373-9928817	III:9928340-9928817	+	WBGene00010539_and_WBGene00010541	0.0125646	0.00889283	0.0483128	444	477
A5	I:10371346-10371500	I:10371290-10371500	+	WBGene00009743	0.175817	0.00899587	0.0488426	154	210
A5	V:13665642-13665686	V:13665635-13665686	+	WBGene00010280	0.160146	0.00912205	0.0494367	44	51
A5	II:6097228-6097514	II:6097228-6097320	-	WBGene00017686	0.174335	0.00914358	0.0494928	286	92
A5	X:4516084-4516160	X:4516108-4516160	+	WBGene00005008	0.10387	0.00922274	0.049769	76	52
A5	V:11837540-11837635	V:11837544-11837635	+	WBGene00014826	0.109805	0.00926424	0.0499155	95	91
A5	II:14970265-14970328	II:14970254-14970328	+	WBGene00013151_and_MSTRG.8152_and_WBGene00044720	0.122696	0.00926681	0.0499155	63	74
A5	II:5030765-5031361	II:5030765-5031358	-	WBGene00018014_and_WBGene00018016_and_WBGene00018015	0.0882211	0.0093799	0.050402	596	593
A5	I:2087407-2087739	I:2087407-2087728	-	WBGene00021353	0.0901658	0.00942547	0.0505242	332	321
A5	IV:5392025-5392171	IV:5391962-5392171	+	WBGene00022775	0.0114664	0.00944435	0.0505573	146	209
A5	II:8662004-8662123	II:8662018-8662123	+	WBGene00008428_and_WBGene00008429	0.0267201	0.00952576	0.0508769	119	105
A5	V:19378585-19379279	V:19378552-19379279	+	WBGene00012810	0.361714	0.00967676	0.0515589	694	727
A5	II:8603324-8603424	II:8603271-8603424	+	WBGene00004440_and_WBGene00045130_and_WBGene00006307	0.00444141	0.00968978	0.0515972	100	153
A5	IV:8689770-8689816	IV:8689770-8689860	-	WBGene00017238_and_WBGene00002028	0.117095	0.00976959	0.0519909	46	90
A5	II:7074024-7074126	II:7074028-7074126	+	WBGene00002183	0.00172597	0.0097791	0.0520102	102	98
A5	V:4178281-4178973	V:4178265-4178973	+	WBGene00021555	0.0916078	0.00980101	0.0520893	692	708
A5	I:9789599-9789650	I:9789597-9789650	+	WBGene00000371_and_WBGene00197303_and_WBGene00045369	0.000269352	0.00997643	0.0529008	51	53
A5	III:4584668-4584880	III:4584674-4584880	+	WBGene00009442	0.0477563	0.0100092	0.0530111	212	206
A5	III:9835259-9835307	III:9835263-9835307	+	WBGene00185002	0.0599813	0.0100163	0.0530172	48	44
A5	I:8698884-8699794	I:8698884-8699790	-	WBGene00006577	0.0426262	0.0101533	0.0537101	910	906
A5	IV:13637381-13637579	IV:13637423-13637579	+	WBGene00007454	0.183771	0.0101806	0.05379	198	156
A5	I:10481992-10482044	I:10481992-10482036	-	WBGene00009507	0.144131	0.0102734	0.0541834	52	44
A5	III:11566798-11567747	III:11566632-11567747	+	WBGene00013436	0.0274033	0.0104108	0.054763	949	1115
A5	III:256283-257460	III:256317-257460	+	WBGene00021753	0.0591013	0.0104565	0.0549197	1177	1143
A5	V:10575098-10575175	V:10575116-10575175	+	WBGene00011891	0.0274587	0.0105793	0.0554108	77	59
A5	III:4604818-4604865	III:4604818-4604901	-	WBGene00004760	0.0711753	0.010601	0.0554108	47	83
A5	X:12984454-12984902	X:12984432-12984902	+	WBGene00008692	0.229626	0.0106059	0.0554108	448	470
A5	IV:10850467-10850511	IV:10850467-10850525	-	WBGene00011719_and_WBGene00172704	0.158613	0.0106993	0.0556994	44	58
A5	I:3213179-3213798	I:3213202-3213798	+	WBGene00001481	0.0641978	0.0107524	0.0558774	619	596
A5	X:14984716-14984771	X:14984713-14984771	+	WBGene00004317	0.0497816	0.0108154	0.0561385	55	58
A5	III:11724189-11724241	III:11724189-11724237	-	WBGene00012758	0.532516	0.0108402	0.0562016	52	48
A5	II:6517699-6517854	II:6517699-6517812	-	WBGene00016971	0.0961336	0.010937	0.0566367	155	113
A5	X:9946174-9946537	X:9946174-9946297	-	WBGene00003553	0.124132	0.0111863	0.0577589	363	123
A5	I:4304046-4305458	I:4304352-4305458	+	WBGene00021628	0.0126594	0.0112957	0.0581543	1412	1106
A5	X:2808443-2808713	X:2808443-2808709	-	WBGene00050944	0.111694	0.0114172	0.0586773	270	266
A5	III:777005-778674	III:777005-778814	-	WBGene00000117_and_WBGene00018364	0.166985	0.0114603	0.0588304	1669	1809
A5	V:14146762-14146910	V:14146801-14146910	+	WBGene00007082_and_WBGene00197630	0.111716	0.0114982	0.0589567	148	109
A5	I:1512013-1514203	I:1512013-1514138	-	WBGene00022361	0.101622	0.0115222	0.0590453	2190	2125
A5	I:7962164-7962215	I:7962162-7962215	+	WBGene00004318	0.0297972	0.0116134	0.0593408	51	53
A5	III:2462045-2462194	III:2462054-2462194	+	WBGene00017101	0.0366373	0.0116531	0.0594231	149	140
A5	V:12596821-12597070	V:12596821-12597061	-	WBGene00007586_and_WBGene00045126	0.0266373	0.0116715	0.0594661	249	240
A5	IV:2677236-2677981	IV:2677240-2677981	+	WBGene00022376	0.00341734	0.0117172	0.0596303	745	741
A5	X:15077191-15077246	X:15077191-15077240	-	WBGene00014793_and_WBGene00219996	0.00583631	0.0117966	0.06	55	49
A5	III:1412248-1413944	III:1412248-1413948	-	WBGene00022347_and_WBGene00001236	0.0114626	0.0118289	0.0601299	1696	1700
A5	III:4646664-4647028	III:4646664-4647014	-	WBGene00011957	0.185762	0.012022	0.0609362	364	350
A5	IV:14797073-14797133	IV:14797073-14797129	-	WBGene00013308	0.0112951	0.0123799	0.0623928	60	56
A5	I:5018926-5018981	I:5018926-5018982	-	WBGene00003934	0.000642442	0.0124663	0.0627016	55	56
A5	V:14101861-14101909	V:14101852-14101909	+	WBGene00008388_and_WBGene00044082	0.105698	0.0124765	0.0627016	48	57
A5	IV:17098874-17099377	IV:17098874-17099242	-	WBGene00013804_and_WBGene00013808_and_WBGene00194802_and_WBGene00013805_and_WBGene00013807	0.0230357	0.0126308	0.0632255	503	368
A5	V:4599019-4599067	V:4599023-4599067	+	WBGene00022014_and_WBGene00199991	0.0514306	0.0127093	0.0635464	48	44
A5	V:6014974-6015569	V:6014977-6015569	+	WBGene00001345_and_WBGene00219925	0.0312561	0.0127767	0.0638114	595	592
A5	II:7104518-7104562	II:7104518-7104611	-	WBGene00017349_and_WBGene00020169	0.165482	0.0128505	0.0640354	44	93
A5	IV:14771894-14771943	IV:14771894-14771939	-	WBGene00013333_and_WBGene00013325_and_WBGene00044258	0.0260933	0.0129126	0.0642727	49	45
A5	IV:10577605-10577662	IV:10577616-10577662	+	WBGene00001163	0.0593339	0.0129624	0.0644481	57	46
A5	I:2875971-2876144	I:2875971-2876143	-	WBGene00004412_and_WBGene00022117	5.1753e-05	0.0132584	0.065772	173	172
A5	II:14723809-14724845	II:14723809-14724839	-	WBGene00007480	0.271939	0.013531	0.0668993	1036	1030
A5	I:3066961-3067737	I:3066972-3067737	+	WBGene00021840	0.0146689	0.0135719	0.067064	776	765
A5	III:192544-192596	III:192550-192596	+	WBGene00018239	0.0291661	0.0136396	0.0673569	52	46
A5	V:12063145-12063190	V:12063145-12063192	-	WBGene00000533	0.0146657	0.0138029	0.0680154	45	47
A5	II:4469274-4469451	II:4469253-4469451	+	WBGene00021057	0.0740366	0.013831	0.0680802	177	198
A5	V:8037160-8037982	V:8037158-8037982	+	WBGene00022629	0.00350841	0.013845	0.068109	822	824
A5	II:7347521-7347570	II:7347527-7347570	+	WBGene00003620	0.354981	0.0138899	0.0682542	49	43
A5	I:14158652-14158799	I:14158652-14158792	-	WBGene00007988	0.108495	0.0139227	0.0683395	147	140
A5	I:14161380-14161432	I:14161380-14161425	-	WBGene00007988	0.108495	0.0139227	0.0683395	52	45
A5	II:12186058-12187731	II:12186052-12187731	+	WBGene00013257	0.044877	0.0141249	0.0689876	1673	1679
A5	I:4756368-4756420	I:4756372-4756420	+	WBGene00015691_and_WBGene00201765	0.0877593	0.0141468	0.0690183	52	48
A5	II:7072173-7072237	II:7072173-7072357	-	WBGene00002238_and_WBGene00001872	0.0145214	0.0143297	0.06968	64	184
A5	IV:9259649-9259705	IV:9259649-9259695	-	WBGene00012435_and_WBGene00012434_and_WBGene00000694	0.197335	0.0145475	0.0706617	56	46
A5	II:8247177-8247225	II:8247153-8247225	+	WBGene00009402	0.352935	0.0145606	0.0706866	48	72
A5	IV:7036188-7036243	IV:7036201-7036243	+	WBGene00015549	0.180241	0.0146952	0.0712619	55	42
A5	III:3172151-3172422	III:3172152-3172422	+	WBGene00020103	0.0132914	0.0148526	0.0717496	271	270
A5	III:69430-69580	III:69430-69577	-	WBGene00018794_and_WBGene00005014	0.0068866	0.0149374	0.0720806	150	147
A5	V:13665642-13665686	V:13665578-13665686	+	WBGene00010280	0.192322	0.0150294	0.0724455	44	108
A5	V:13665642-13665686	V:13665617-13665686	+	WBGene00010280	0.0288048	0.0151349	0.0728351	44	69
A5	III:12079491-12083821	III:12079491-12083896	-	WBGene00003779_and_WBGene00004024	0.0777218	0.0151545	0.07289	4330	4405
A5	X:11644277-11644378	X:11644239-11644378	+	WBGene00006066_and_WBGene00014504_and_WBGene00011446	0.23778	0.0154568	0.0739021	101	139
A5	II:8253973-8254033	II:8253976-8254033	+	WBGene00009404	0.014599	0.0157911	0.0752564	60	57
A5	IV:15401095-15401331	IV:15401108-15401331	+	WBGene00003604_and_WBGene00049864_and_WBGene00048278_and_WBGene00170972_and_WBGene00172026_and_WBGene00172938_and_WBGene00171377_and_WBGene00046016_and_WBGene00171664_and_WBGene00049572	0.0543555	0.0158805	0.0756009	236	223
A5	IV:3726248-3726301	IV:3726252-3726301	+	WBGene00021365	0.042283	0.0164934	0.0780569	53	49
A5	II:13537111-13538902	II:13537111-13538880	-	WBGene00013001	0.00723151	0.017134	0.0807004	1791	1769
A5	V:14185487-14185530	V:14185487-14185538	-	WBGene00006613	0.0346369	0.0176866	0.0829059	43	51
A5	I:6470954-6471004	I:6470954-6471007	-	WBGene00000386	0.0287603	0.0180487	0.0843797	50	53
A5	II:346445-347089	II:346445-347110	-	WBGene00017037	0.0946878	0.0184378	0.085701	644	665
A5	I:2875971-2876026	I:2875971-2876143	-	WBGene00004412_and_WBGene00022117	0.0165689	0.018483	0.0858464	55	172
A5	I:5575886-5576022	I:5575964-5576022	+	WBGene00019712	0.0491373	0.0184885	0.0858464	136	58
A5	IV:7822175-7822504	IV:7822175-7822489	-	WBGene00015509_and_WBGene00020497	0.176314	0.0188081	0.0871475	329	314
A5	II:3343551-3343883	II:3343551-3343790	-	WBGene00023427_and_WBGene00017461_and_WBGene00017460	0.232156	0.0188887	0.0873597	332	239
A5	X:8676865-8676943	X:8676898-8676943	+	WBGene00019571_and_WBGene00019572	0.0551186	0.0191189	0.0882961	78	45
A5	V:18133275-18133518	V:18133275-18133519	-	WBGene00012567_and_WBGene00219210	0.0579733	0.0191388	0.0882961	243	244
A5	II:14562564-14562613	II:14562564-14562615	-	WBGene00044053	0.0798589	0.0191458	0.0882961	49	51
A5	II:14476869-14477325	II:14476869-14477317	-	WBGene00007545_and_WBGene00013948	0.0166183	0.0195186	0.0896418	456	448
A5	II:5658130-5658177	II:5658130-5658173	-	WBGene00016121_and_WBGene00006402	0.0036339	0.0196123	0.0899787	47	43
A5	V:6606905-6607499	V:6606905-6607490	-	WBGene00002148	0.0898005	0.0197169	0.090365	594	585
A5	IV:12453638-12453699	IV:12453638-12453706	-	WBGene00007732	0.103669	0.0197703	0.0905157	61	68
A5	V:13007287-13007331	V:13007287-13007334	-	WBGene00045418_and_WBGene00008849	0.00345334	0.0198904	0.0910187	44	47
A5	I:3684888-3684963	I:3684905-3684963	+	WBGene00017025	0.0946434	0.020024	0.0914409	75	58
A5	IV:3697071-3698132	IV:3697075-3698132	+	WBGene00021359_and_WBGene00021358	0.00119604	0.0200614	0.0915642	1061	1057
A5	V:18841324-18841603	V:18841336-18841603	+	WBGene00003655	0.102051	0.0201201	0.0917375	279	267
A5	III:6636115-6636892	III:6636115-6636401	-	WBGene00015735_and_MSTRG.9833	0.146135	0.0201752	0.0919417	777	286
A5	III:7136118-7136273	III:7135008-7136273	+	WBGene00015099	0.0115426	0.0202139	0.0920707	155	1265
A5	I:2875971-2876144	I:2875971-2876026	-	WBGene00004412_and_WBGene00022117	0.00234708	0.0204432	0.0929238	173	55
A5	I:5126966-5127015	I:5126966-5127012	-	WBGene00003132	0.0197806	0.0209707	0.094786	49	46
A5	V:13663768-13663871	V:13663726-13663871	+	WBGene00010279	0.0683654	0.020994	0.0948429	103	145
A5	V:11771546-11771597	V:11771542-11771597	+	WBGene00010077	0.0663272	0.021121	0.0952218	51	55
A5	IV:207026-207810	IV:207031-207810	+	WBGene00044736_and_WBGene00195063_and_WBGene00021394	0.0041997	0.0211866	0.0954204	784	779
A5	I:9781518-9781565	I:9781518-9781563	-	WBGene00009163	0.0013389	0.0212574	0.0955934	47	45
A5	IV:17464856-17465257	IV:17464856-17465329	-	WBGene00008709	0.154206	0.0215405	0.0966699	401	473
A5	IV:17387380-17387430	IV:17387380-17387426	-	WBGene00011374	0.0835852	0.0215645	0.0967112	50	46
A5	X:8293142-8293917	X:8293139-8293917	+	WBGene00017419_and_WBGene00019987	0.0537163	0.0216409	0.096826	775	778
A5	I:3395956-3396665	I:3395956-3396701	-	WBGene00021036_and_WBGene00200218	0.0346368	0.0217677	0.0972949	709	745
A5	I:5171099-5171148	I:5171104-5171148	+	WBGene00001833	0.068592	0.0222732	0.0991539	49	44
A5	II:8886694-8887036	II:8885542-8887036	+	WBGene00011580	0.0581049	0.0223592	0.0993043	342	1494
A5	III:8628021-8628089	III:8628021-8628064	-	WBGene00015526_and_WBGene00015747_and_WBGene00017696	0.113445	0.0224341	0.0995197	68	43
A5	III:3843304-3843358	III:3843304-3843361	-	WBGene00007965	0.017268	0.0224626	0.0995348	54	57
A5	I:13466733-13468871	I:13466733-13468857	-	WBGene00013021_and_WBGene00173043	0.0239359	0.0224719	0.0995348	2138	2124
A5	II:2503518-2503569	II:2503518-2503567	-	WBGene00219707_and_WBGene00198201	0.353163	0.0224743	0.0995348	51	49
A5	IV:8536707-8536904	IV:8536779-8536904	+	WBGene00015650_and_WBGene00165589	0.0389538	0.0230581	0.101524	197	125
A5	IV:9996791-9997558	IV:9996791-9997555	-	WBGene00008149	0.012661	0.023091	0.101619	767	764
A5	III:10114366-10114412	III:10114366-10114407	-	WBGene00014234_and_WBGene00014227	0.0377994	0.0232624	0.102119	46	41
A5	V:10325030-10325099	V:10325030-10325106	-	WBGene00007103	0.0203955	0.0234802	0.102769	69	76
A5	I:5625066-5625107	I:5625066-5625111	-	WBGene00018511	0.00629653	0.0235349	0.102958	41	45
A5	II:11460634-11461220	II:11460634-11461215	-	WBGene00000196	0.0415573	0.0241733	0.105231	586	581
A5	V:3564276-3564322	V:3564276-3564339	-	WBGene00020754	0.182973	0.0242149	0.10536	46	63
A5	I:6562847-6562899	I:6562851-6562899	+	WBGene00019003	0.00235877	0.0242571	0.105491	52	48
A5	II:7078338-7078383	II:7078323-7078383	+	WBGene00003420_and_WBGene00020164	0.1633	0.0242705	0.105498	45	60
A5	IV:2112087-2112398	IV:2112087-2112407	-	WBGene00016027	0.0477502	0.0245051	0.106153	311	320
A5	III:235924-235977	III:235921-235977	+	WBGene00021754_and_WBGene00200069_and_WBGene00200820	0.00839953	0.0247799	0.106958	53	56
A5	III:7197808-7197854	III:7197808-7197858	-	WBGene00018154_and_WBGene00020112_and_WBGene00200455_and_WBGene00199701_and_WBGene00198286_and_WBGene00197486_and_WBGene00196459_and_MSTRG.10018_and_WBGene00020109_and_WBGene00000080_and_WBGene00020110_and_WBGene00020111_and_WBGene00020113	0.0168659	0.0248484	0.107168	46	50
A5	I:3181327-3183061	I:3181327-3183084	-	WBGene00021830_and_WBGene00021831	0.0383161	0.0250321	0.107698	1734	1757
A5	I:4186712-4186769	I:4186681-4186769	+	WBGene00004093	0.123804	0.0251075	0.107917	57	88
A5	II:10239478-10239526	II:10239478-10239583	-	WBGene00003177	0.0279735	0.0254333	0.109	48	105
A5	IV:5828854-5829712	IV:5828869-5829712	+	WBGene00015680_and_WBGene00165654_and_WBGene00169527_and_WBGene00048954_and_WBGene00046313_and_WBGene00167772_and_WBGene00047053_and_WBGene00168823_and_WBGene00167545_and_WBGene00171895_and_WBGene00170841_and_WBGene00173739_and_WBGene00168828_and_WBGene00047787_and_WBGene00167302	0.0561784	0.0257307	0.110115	858	843
A5	X:4255995-4256265	X:4255953-4256265	+	WBGene00006393	0.0496109	0.0258263	0.11047	270	312
A5	III:5070525-5070940	III:5070525-5070959	-	WBGene00016683	0.110955	0.0258474	0.110507	415	434
A5	III:5576607-5577024	III:5576620-5577024	+	WBGene00017299	0.274356	0.0260943	0.111347	417	404
A5	III:755601-755687	III:755601-755681	-	WBGene00020551	0.244068	0.0263124	0.112047	86	80
A5	II:7293104-7293161	II:7293104-7293306	-	WBGene00004244_and_WBGene00016277	0.0915964	0.0264847	0.112471	57	202
A5	X:14615618-14615873	X:14615651-14615873	+	WBGene00004313	0.095382	0.0266581	0.113099	255	222
A5	IV:5391962-5392171	IV:5391913-5392171	+	WBGene00022775	0.01037	0.0267567	0.113354	209	258
A5	II:5510574-5510631	II:5510574-5510624	-	WBGene00022673	0.0287858	0.0268903	0.113811	57	50
A5	I:11389238-11389916	I:11389238-11389874	-	WBGene00000010_and_WBGene00201147_and_WBGene00202162_and_WBGene00196978_and_WBGene00200810	0.0625668	0.027304	0.115396	678	636
A5	I:2875971-2876019	I:2875971-2876143	-	WBGene00004412_and_WBGene00022117	0.00857915	0.0274369	0.115848	48	172
A5	III:777005-778674	III:777005-777588	-	WBGene00000117_and_WBGene00018364	0.160155	0.0280152	0.11784	1669	583
A5	I:5278096-5278149	I:5278096-5278138	-	WBGene00000540	0.0568013	0.0282783	0.118521	53	42
A5	I:12053898-12054752	I:12053898-12054756	-	WBGene00002240	0.0422755	0.0284235	0.118879	854	858
A5	II:10595985-10596034	II:10595985-10596038	-	WBGene00007558	0.0391208	0.0285659	0.119193	49	53
A5	V:11265362-11265417	V:11265362-11265412	-	WBGene00000539	0.0827283	0.0286709	0.119518	55	50
A5	V:8145697-8146583	V:8145271-8146583	+	WBGene00017015	0.0611623	0.028904	0.120207	886	1312
A5	X:4588869-4588918	X:4588873-4588918	+	WBGene00015492	0.115155	0.0294135	0.121925	49	45
A5	III:9491587-9491639	III:9491499-9491639	+	WBGene00007184	0.0765124	0.0300038	0.123677	52	140
A5	V:10966485-10966529	V:10966386-10966529	+	WBGene00008920_and_WBGene00045367_and_WBGene00045151	0.00260118	0.0303612	0.124975	44	143
A5	I:888058-888149	I:888066-888149	+	WBGene00022386	0.0800482	0.0305688	0.125421	91	83
A5	V:13127056-13127108	V:13127056-13127104	-	WBGene00001137	0.000191848	0.0310391	0.127115	52	48
A5	V:9729510-9729698	V:9729510-9730819	-	WBGene00009583_and_WBGene00196872	0.0257648	0.031091	0.127269	188	1309
A5	IV:11584103-11585223	IV:11584093-11585223	+	WBGene00006406_and_WBGene00195301_and_WBGene00201183_and_WBGene00004360_and_WBGene00219891_and_WBGene00008720	0.0908641	0.0314199	0.128082	1120	1130
A5	IV:7775681-7775736	IV:7775685-7775736	+	WBGene00016374	0.00624911	0.0315075	0.12838	55	51
A5	I:4450136-4450187	I:4450136-4450183	-	WBGene00016567_and_WBGene00016566_and_WBGene00016564_and_MSTRG.885_and_WBGene00016565	0.0113371	0.0323881	0.131363	51	47
A5	II:10933144-10934519	II:10933144-10933470	-	WBGene00010989	0.0784436	0.032542	0.131927	1375	326
A5	II:13597022-13597075	II:13597019-13597075	+	WBGene00000804	0.00597956	0.032921	0.132832	53	56
A5	I:2628255-2628643	I:2628255-2628628	-	WBGene00000800	0.325312	0.0329623	0.1329	388	373
A5	III:4985487-4985538	III:4985487-4985540	-	WBGene00016171	0.0164598	0.0331268	0.133393	51	53
A5	IV:12991279-12991392	IV:12991279-12991388	-	WBGene00010749	0.0369743	0.0331297	0.133393	113	109
A5	IV:1595511-1595570	IV:1595511-1595557	-	WBGene00003794_and_MSTRG.11954_and_WBGene00220152_and_WBGene00220153	0.0498879	0.0333007	0.13402	59	46
A5	I:2311054-2311098	I:2311056-2311098	+	WBGene00021467_and_WBGene00021476_and_WBGene00021475	0.0197016	0.0333934	0.134272	44	42
A5	IV:9105715-9105760	IV:9105713-9105760	+	WBGene00001413	0.0401194	0.0334216	0.134324	45	47
A5	III:8357894-8357939	III:8357894-8357943	-	WBGene00019881	0.025119	0.0337384	0.135351	45	49
A5	III:7084437-7084540	III:7084437-7084538	-	WBGene00022737	0.0225007	0.033792	0.135505	103	101
A5	III:7496527-7496675	III:7496527-7496678	-	WBGene00198566_and_WBGene00000479_and_WBGene00044945	0.00258445	0.0338101	0.135516	148	151
A5	V:10955232-10955279	V:10955236-10955279	+	WBGene00000726_and_WBGene00008915_and_WBGene00008917_and_WBGene00023503	0.0124015	0.033997	0.136204	47	43
A5	I:14537939-14539192	I:14537966-14539192	+	WBGene00013683_and_WBGene00196075	0.0282328	0.0341076	0.136311	1253	1226
A5	X:17335098-17335684	X:17335107-17335684	+	WBGene00044770	0.0441056	0.0341163	0.136311	586	577
A5	I:5686713-5686980	I:5686713-5686983	-	WBGene00006776	0.0875722	0.0343522	0.13713	267	270
A5	V:6706440-6706481	V:6706440-6706500	-	WBGene00020949	0.0399552	0.0348532	0.138505	41	60
A5	I:8017255-8017783	I:8017231-8017783	+	WBGene00008311_and_WBGene00008317	0.0781224	0.034955	0.138785	528	552
A5	III:6196352-6196435	III:6196352-6196462	-	WBGene00016014	0.0553759	0.0353439	0.13989	83	110
A5	X:5844609-5844671	X:5844256-5844671	+	WBGene00004245	0.17688	0.0358722	0.141286	62	415
A5	X:16017621-16018674	X:16017608-16018674	+	WBGene00003729	0.0387537	0.0359658	0.141528	1053	1066
A5	IV:328354-328400	IV:328336-328400	+	WBGene00017578	0.278992	0.0360231	0.141691	46	64
A5	I:3148563-3148637	I:3148554-3148637	+	WBGene00019595	0.028851	0.0363129	0.142641	74	83
A5	X:13530139-13530188	X:13530130-13530188	+	WBGene00008940_and_WBGene00219903	0.0999756	0.0369288	0.144803	49	58
A5	V:6663790-6664114	V:6663790-6664147	-	WBGene00004062_and_WBGene00003298	0.00241237	0.0375772	0.14675	324	357
A5	V:13671770-13671813	V:13671770-13671817	-	WBGene00010281	0.00217533	0.0377234	0.147071	43	47
A5	III:335153-335973	III:335153-336070	-	WBGene00021756	0.00769806	0.0383894	0.148952	820	917
A5	II:12057434-12058340	II:12057432-12058340	+	WBGene00012463	0.0307662	0.0384078	0.148952	906	908
A5	V:11933067-11933116	V:11933067-11933112	-	WBGene00010284	0.025439	0.0386043	0.149452	49	45
A5	V:3553602-3553659	V:3553605-3553659	+	WBGene00020756	0.0187648	0.0389058	0.150225	57	54
A5	III:12029981-12030047	III:12029981-12030043	-	WBGene00013579	0.0142099	0.039057	0.150612	66	62
A5	V:10802934-10802990	V:10802934-10802977	-	WBGene00008379	0.0499441	0.0392047	0.150894	56	43
A5	I:8490344-8490388	I:8490341-8490388	+	WBGene00008385	0.0117387	0.0394627	0.151578	44	47
A5	III:16624-16797	III:16609-16797	+	WBGene00019182	0.0850175	0.0395725	0.15174	173	188
A5	I:5982477-5982533	I:5982477-5982528	-	WBGene00015504	0.0365048	0.0398242	0.152573	56	51
A5	IV:12628679-12629239	IV:12628679-12629243	-	WBGene00000186	0.118405	0.0398724	0.152692	560	564
A5	IV:1149903-1150559	IV:1149903-1149959	-	WBGene00016797_and_WBGene00023257	0.11203	0.0401324	0.153555	656	56
A5	V:4635014-4635071	V:4635018-4635071	+	WBGene00018811	0.000354327	0.0404885	0.154783	57	53
A5	II:5936484-5936571	II:5936521-5936571	+	WBGene00001208_and_WBGene00173618_and_WBGene00206371	0.0389512	0.0408892	0.155844	87	50
A5	III:3061308-3061812	III:3061308-3061744	-	WBGene00019170_and_WBGene00219989	0.109118	0.0409215	0.1559	504	436
A5	I:6214216-6214450	I:6214216-6214312	-	WBGene00001497_and_WBGene00044935_and_WBGene00023344	0.0188534	0.0410301	0.156179	234	96
A5	I:4849360-4849546	I:4849390-4849546	+	WBGene00019011_and_WBGene00019010_and_WBGene00019009_and_WBGene00019008	0.0860419	0.041585	0.157749	186	156
A5	I:6214216-6214519	I:6214216-6214312	-	WBGene00001497_and_WBGene00044935_and_WBGene00023344	0.00952389	0.0418775	0.158672	303	96
A5	V:16544109-16545201	V:16544149-16545201	+	WBGene00012522	0.0325435	0.042292	0.159706	1092	1052
A5	X:14238918-14238964	X:14238891-14238964	+	WBGene00010552	0.24161	0.0424706	0.160147	46	73
A5	V:11505780-11505826	V:11505769-11505826	+	WBGene00008339	0.196261	0.0427519	0.161002	46	57
A5	V:14121018-14121344	V:14121018-14121368	-	WBGene00003916_and_WBGene00219777_and_WBGene00169517_and_WBGene00007085_and_WBGene00007084	0.0362385	0.0429565	0.161498	326	350
A5	II:12766324-12766367	II:12766321-12766367	+	WBGene00012901	0.0823203	0.0431419	0.161959	43	46
A5	IV:16017490-16018898	IV:16017490-16018894	-	WBGene00002175_and_WBGene00049036_and_WBGene00049067_and_WBGene00166415_and_WBGene00171602_and_WBGene00172053_and_WBGene00165155_and_WBGene00173375_and_WBGene00045647_and_WBGene00167344_and_WBGene00171499_and_WBGene00165514_and_WBGene00174310_and_WBGene00171303_and_WBGene00195828_and_WBGene00173167_and_WBGene00046945_and_WBGene00046993_and_WBGene00050400_and_WBGene00171807_and_WBGene00174403_and_…	0.235946	0.0434569	0.162757	1408	1404
A5	III:777005-777588	III:777005-778814	-	WBGene00000117_and_WBGene00018364	0.236399	0.04349	0.162812	583	1809
A5	X:4635015-4635067	X:4635019-4635067	+	WBGene00016705	0.0148663	0.0436529	0.163214	52	48
A5	I:15019318-15019755	I:15019318-15019513	-	WBGene00001049_and_WBGene00009369	0.0172206	0.0441389	0.164406	437	195
A5	X:6558647-6558887	X:6558651-6558887	+	WBGene00020504	0.173926	0.0444197	0.165244	240	236
A5	X:2450504-2455928	X:2450504-2455868	-	WBGene00001484_and_WBGene00200511	0.116632	0.0448305	0.166282	5424	5364
A5	II:4957953-4957999	II:4957953-4958002	-	WBGene00003949_and_WBGene00006737	0.0340419	0.0449364	0.166536	46	49
A5	X:4211950-4212007	X:4211950-4212002	-	WBGene00001994	0.131806	0.045288	0.167628	57	52
A5	X:14117801-14117868	X:14117801-14117847	-	WBGene00009234	0.0188256	0.0455041	0.168287	67	46
A5	II:8348925-8350073	II:8348936-8350073	+	WBGene00001159	0.00862515	0.045523	0.168287	1148	1137
A5	II:13866384-13868081	II:13866384-13868096	-	WBGene00013093	0.0359867	0.0458464	0.169129	1697	1712
A5	II:2638514-2638558	II:2638503-2638558	+	WBGene00017708	0.0166489	0.0459707	0.16937	44	55
A5	X:4362128-4362185	X:4362128-4362218	-	WBGene00017474	0.245714	0.0464281	0.170635	57	90
A5	IV:10091314-10091366	IV:10091309-10091366	+	WBGene00007305_and_WBGene00166790	0.0406003	0.0470917	0.172358	52	57
A5	V:11837544-11837750	V:11837548-11837750	+	WBGene00014826	0.00329796	0.0471386	0.172458	206	202
A5	I:5516852-5516942	I:5516857-5516942	+	WBGene00185086_and_WBGene00194697	0.0374653	0.0474406	0.173205	90	85
A5	I:15026614-15027483	I:15026645-15027483	+	WBGene00009366	0.0303934	0.0479311	0.174705	869	838
A5	II:13185364-13185695	II:13185346-13185695	+	WBGene00012373_and_WBGene00001947_and_WBGene00012374	0.162016	0.0479731	0.174705	331	349
A5	V:13499229-13499284	V:13499229-13499280	-	WBGene00000233_and_WBGene00014491	0.0501257	0.0479896	0.174705	55	51
A5	V:19569557-19569603	V:19569553-19569603	+	WBGene00007176_and_MSTRG.26138_and_WBGene00044980_and_WBGene00014644_and_WBGene00014645_and_WBGene00014646_and_WBGene00014647_and_WBGene00014648_and_WBGene00014889_and_WBGene00014890	0.0452661	0.0480692	0.174851	46	50
A5	V:12057485-12057535	V:12057485-12057526	-	WBGene00011087	0.0875123	0.0480915	0.17486	50	41
A5	II:9557813-9557871	II:9557817-9557871	+	WBGene00009448	0.0168908	0.0481287	0.174924	58	54
A5	III:5071006-5071049	III:5071006-5071055	-	WBGene00016683	0.117584	0.0487983	0.176849	43	49
A5	X:2547015-2547064	X:2547015-2547061	-	WBGene00018716	0.0937532	0.0491955	0.17807	49	46
A5	V:6608335-6608761	V:6608335-6608693	-	WBGene00002148	0.0440317	0.0494758	0.178646	426	358
A5	IV:12824824-12825226	IV:12824824-12825200	-	WBGene00010829	0.0434677	0.0495512	0.178845	402	376
AF	II:12280780-12283360	II:12282824-12283360	+	WBGene00002063	0.697562	9.17076e-29	8.63418e-27	2580	536
AF	I:9273568-9273667	I:9273568-9274521	-	WBGene00008779_and_WBGene00008780_and_WBGene00014326	0.0297321	7.19207e-27	6.36498e-25	99	953
AF	V:12127316-12128864	V:12127316-12130749	-	WBGene00007757_and_WBGene00196251	0.66083	2.59814e-24	1.9822e-22	1548	3433
AF	I:14422265-14422413	I:14418304-14422413	+	WBGene00013670	0.442719	4.94881e-20	3.06272e-18	148	4109
AF	IV:10115562-10116768	IV:10116266-10116768	+	WBGene00007309	0.41976	2.02919e-18	1.17375e-16	1206	502
AF	IV:8540671-8541095	IV:8539136-8541095	+	WBGene00002043	0.577549	4.71581e-18	2.67532e-16	424	1959
AF	III:11049124-11052815	III:11052057-11052815	+	WBGene00012973	0.0482377	2.33331e-17	1.24396e-15	3691	758
AF	I:515236-519735	I:515236-516351	-	WBGene00022037	0.0775033	4.10727e-17	2.11333e-15	4499	1115
AF	I:14604138-14616423	I:14604138-14614720	-	WBGene00013682_and_WBGene00195175_and_WBGene00201794	0.0342466	1.03448e-13	4.08712e-12	12285	10582
AF	II:6486790-6486851	II:6485791-6486851	+	WBGene00020895	0.198135	2.73874e-13	1.03581e-11	61	1060
AF	III:11675751-11676421	III:11657805-11676421	+	WBGene00000793_and_WBGene00220150_and_WBGene00206423_and_WBGene00220151	0.419351	3.73704e-13	1.40139e-11	670	18616
AF	II:15110249-15112168	II:15111657-15112168	+	WBGene00013176	0.0319595	4.25425e-13	1.58194e-11	1919	511
AF	III:5949001-5952041	III:5950209-5952041	+	WBGene00017775	0.116082	1.08997e-12	3.88962e-11	3040	1832
AF	I:515236-519582	I:515236-516351	-	WBGene00022037	0.205412	1.15249e-12	4.0798e-11	4346	1115
AF	III:5949001-5952041	III:5951548-5952041	+	WBGene00017775	0.620288	7.17692e-12	2.35392e-10	3040	493
AF	IV:6061820-6062095	IV:6053925-6062095	+	WBGene00019205_and_WBGene00174691_and_WBGene00172882_and_WBGene00045655_and_WBGene00165528_and_WBGene00171012_and_WBGene00172190_and_WBGene00174776_and_MSTRG.13916_and_WBGene00047509_and_WBGene00045761_and_WBGene00048738_and_WBGene00047191_and_WBGene00049915_and_WBGene00172591_and_WBGene00049633_and_WBGene00172223_and_WBGene00197469_and_WBGene00048900_and_WBGene00173636_and_WBGene00169396_and_WBG…	0.360944	4.59564e-11	1.38338e-09	275	8170
AF	III:9746605-9747053	III:9746605-9746774	-	WBGene00002064	0.0107354	5.94705e-11	1.7721e-09	448	169
AF	IV:12361694-12363039	IV:12362081-12363039	+	WBGene00000376	0.0787268	9.73757e-11	2.83479e-09	1345	958
AF	III:7211579-7212735	III:7212647-7212735	+	WBGene00004417_and_WBGene00023466_and_WBGene00044943_and_WBGene00044944_and_WBGene00020107	0.701399	5.60958e-10	1.45586e-08	1156	88
AF	I:2307038-2307404	I:2307314-2307404	+	WBGene00021467_and_WBGene00021476_and_WBGene00021475	0.30555	1.85544e-08	3.93235e-07	366	90
AF	III:5895679-5895961	III:5895679-5899806	-	WBGene00016197	0.298496	2.14337e-08	4.48435e-07	282	4127
AF	III:13296288-13296536	III:13296288-13296670	-	WBGene00012802	0.151937	2.32313e-08	4.83758e-07	248	382
AF	X:9487442-9496541	X:9495517-9496541	+	WBGene00001516	0.303589	3.14949e-07	5.49763e-06	9099	1024
AF	II:3656262-3656456	II:3655785-3656456	+	WBGene00044314_and_WBGene00017586_and_WBGene00017590_and_WBGene00017587	0.061528	5.72258e-07	9.51971e-06	194	671
AF	IV:8540671-8541095	IV:8539136-8541095	+	WBGene00002043	0.412932	6.03218e-07	9.99715e-06	424	1959
AF	X:4008975-4015995	X:4008975-4010492	-	WBGene00019830_and_WBGene00196410	0.129844	7.33259e-07	1.19605e-05	7020	1517
AF	III:1823771-1823975	III:1823771-1824556	-	WBGene00004249	0.218662	1.57766e-06	2.44097e-05	204	785
AF	X:17627975-17640721	X:17627975-17628182	-	WBGene00019211	0.123824	2.42791e-06	3.63571e-05	12746	207
AF	III:11675751-11676421	III:11657805-11676421	+	WBGene00000793_and_WBGene00220150_and_WBGene00206423_and_WBGene00220151	0.202646	2.58397e-06	3.85634e-05	670	18616
AF	IV:3869432-3869551	IV:3867433-3869551	+	WBGene00018144	0.146716	4.10925e-06	5.89414e-05	119	2118
AF	V:8947888-8951858	V:8950922-8951858	+	WBGene00020553_and_WBGene00001526_and_WBGene00198276_and_WBGene00200176	0.0178974	5.17055e-06	7.25188e-05	3970	936
AF	III:11657805-11676421	III:11674736-11676421	+	WBGene00000793_and_WBGene00220150_and_WBGene00206423_and_WBGene00220151	0.213315	7.64596e-06	0.000102837	18616	1685
AF	IV:3896058-3897017	IV:3896578-3897017	+	WBGene00219307	0.111972	1.02629e-05	0.000134958	959	439
AF	III:5504181-5504635	III:5501991-5504635	+	WBGene00019831	0.270474	1.1918e-05	0.000153306	454	2644
AF	X:11271320-11273270	X:11272905-11273270	+	WBGene00002050	0.218876	1.43651e-05	0.000182136	1950	365
AF	X:11271320-11273270	X:11273221-11273270	+	WBGene00002050	0.168821	2.00286e-05	0.000249301	1950	49
AF	X:15707778-15708219	X:15698998-15708219	+	WBGene00003638	0.272804	2.08209e-05	0.000257714	441	9221
AF	X:11467809-11468486	X:11465667-11468486	+	WBGene00003003_and_WBGene00198772_and_WBGene00197733_and_WBGene00220093_and_WBGene00220094	0.151569	2.38809e-05	0.00029071	677	2819
AF	X:17514144-17518445	X:17518197-17518445	+	WBGene00003600	0.384607	2.52875e-05	0.000306988	4301	248
AF	X:4214561-4214615	X:4214561-4216904	-	WBGene00001994	0.0692098	2.54003e-05	0.000307935	54	2343
AF	II:11724776-11725325	II:11725209-11725325	+	WBGene00002262	0.222724	3.86296e-05	0.000450424	549	116
AF	I:9273568-9278518	I:9273568-9274521	-	WBGene00008779_and_WBGene00008780_and_WBGene00014326	0.466143	6.5868e-05	0.000725942	4950	953
AF	I:180465-180600	I:178620-180600	+	WBGene00018957	0.0665149	7.37652e-05	0.000801008	135	1980
AF	IV:13726983-13728299	IV:13728184-13728299	+	WBGene00008123_and_WBGene00170989_and_WBGene00168566_and_WBGene00049043_and_WBGene00174320_and_WBGene00048643_and_WBGene00165651_and_WBGene00170933_and_WBGene00173352_and_WBGene00169772_and_WBGene00047284_and_WBGene00045917_and_WBGene00049972_and_WBGene00050183_and_WBGene00048616_and_WBGene00167139_and_WBGene00168590_and_WBGene00173078_and_WBGene00166168_and_WBGene00047340_and_WBGene00167804	0.040958	0.000113615	0.00118154	1316	115
AF	II:7633798-7641624	II:7633798-7639061	-	WBGene00020114	0.0374542	0.00013209	0.00134677	7826	5263
AF	III:9819228-9819294	III:9819075-9819294	+	WBGene00014015	0.179721	0.00014208	0.0014342	66	219
AF	IV:410995-414241	IV:410695-414241	+	WBGene00020299	0.307767	0.000153121	0.00153121	3246	3546
AF	II:8226438-8226948	II:8226901-8226948	+	WBGene00002066_and_WBGene00000894	0.288963	0.000161427	0.00160491	510	47
AF	V:8947888-8957045	V:8956499-8957045	+	WBGene00020553_and_WBGene00001526_and_WBGene00198276_and_WBGene00200176	0.383126	0.00018351	0.00179257	9157	546
AF	V:4522591-4526225	V:4522591-4526560	-	WBGene00004947	0.281006	0.000233042	0.00219407	3634	3969
AF	III:13766026-13768025	III:13766026-13767190	-	WBGene00010665	0.0180216	0.000239434	0.00225185	1999	1164
AF	II:5378440-5378842	II:5378206-5378842	+	WBGene00006434	0.00309964	0.00026626	0.00249883	402	636
AF	V:4585371-4598192	V:4587699-4598192	+	WBGene00022014_and_WBGene00199991	0.0226243	0.000297511	0.00273983	12821	10493
AF	III:7958972-7959120	III:7958972-7959693	-	MSTRG.10205	0.087905	0.000340572	0.00305067	148	721
AF	X:13155478-13158413	X:13155478-13155581	-	WBGene00008601	0.207514	0.000383422	0.00339668	2935	103
AF	I:8039181-8039341	I:8039181-8039695	-	WBGene00010564_and_WBGene00010569	0.106353	0.000394288	0.00347546	160	514
AF	IV:768032-769229	IV:768032-768320	-	WBGene00018928	0.135127	0.000416665	0.00364016	1197	288
AF	I:6150964-6154075	I:6153991-6154075	+	WBGene00020379	0.106196	0.000488668	0.00417443	3111	84
AF	III:5979863-5980278	III:5979863-5981269	-	WBGene00001489_and_WBGene00199937	0.271414	0.000649782	0.00536935	415	1406
AF	I:14897367-14901270	I:14897367-14900186	-	WBGene00001488_and_WBGene00220240	0.330888	0.000671843	0.00552585	3903	2819
AF	II:9113402-9116825	II:9116727-9116825	+	WBGene00012005_and_WBGene00007633	0.081479	0.000679413	0.00557257	3423	98
AF	I:8409340-8410663	I:8409340-8409684	-	WBGene00003014	0.0366541	0.000685062	0.0056137	1323	344
AF	V:3505358-3505592	V:3505358-3506246	-	WBGene00015577	0.640482	0.000811424	0.00649691	234	888
AF	X:16292246-16292758	X:16292246-16292897	-	WBGene00009935	0.200579	0.000995648	0.00777713	512	651
AF	V:4497589-4501219	V:4499807-4501219	+	WBGene00006796	0.167177	0.00102176	0.00794605	3630	1412
AF	X:3344781-3344884	X:3341382-3344884	+	WBGene00017380_and_WBGene00200183	0.0997041	0.00130352	0.00977638	103	3502
AF	I:3927885-3929539	I:3927885-3930643	-	WBGene00020629_and_WBGene00020627_and_WBGene00020628	0.227689	0.0014872	0.0108684	1654	2758
AF	I:5401890-5402224	I:5400610-5402224	+	WBGene00016040	0.0816234	0.00150601	0.0109787	334	1614
AF	X:16413306-16416728	X:16413306-16414452	-	WBGene00020770_and_WBGene00200076	0.0387298	0.00160348	0.0115843	3422	1146
AF	II:8455961-8456114	II:8455961-8456690	-	WBGene00009043_and_WBGene00009044	0.0591125	0.00183613	0.0130206	153	729
AF	X:13155478-13158413	X:13155478-13161338	-	WBGene00008601	0.156586	0.0018609	0.0131506	2935	5860
AF	IV:8988697-8988770	IV:8987301-8988770	+	WBGene00000266	0.0281691	0.00200534	0.0140073	73	1469
AF	I:14227222-14230989	I:14227222-14231225	-	WBGene00001377	0.0928635	0.00236866	0.0160756	3767	4003
AF	V:8949690-8951858	V:8950922-8951858	+	WBGene00020553_and_WBGene00001526_and_WBGene00198276_and_WBGene00200176	0.0178361	0.00249686	0.0167657	2168	936
AF	V:13086048-13086709	V:13083175-13086709	+	WBGene00007907_and_WBGene00007909	0.0825526	0.00256802	0.0171826	661	3534
AF	V:11078154-11078207	V:11078154-11079380	-	WBGene00000064_and_WBGene00196709_and_WBGene00199315_and_WBGene00200809	0.0585289	0.00266021	0.0176483	53	1226
AF	V:8947888-8951858	V:8949235-8951858	+	WBGene00020553_and_WBGene00001526_and_WBGene00198276_and_WBGene00200176	0.107295	0.00268738	0.0177885	3970	2623
AF	IV:10329201-10332270	IV:10329201-10334127	-	WBGene00006779_and_WBGene00220025	0.0821493	0.00272852	0.0180204	3069	4926
AF	I:7219177-7219318	I:7214973-7219318	+	WBGene00003622	0.0453727	0.00279219	0.0183997	141	4345
AF	X:2837990-2840239	X:2837990-2838546	-	WBGene00022201	0.109755	0.00322939	0.0208614	2249	556
AF	IV:11486108-11487859	IV:11486108-11498083	-	WBGene00004892_and_WBGene00219991_and_WBGene00199696_and_WBGene00198016	0.0921356	0.00362314	0.023035	1751	11975
AF	II:3070613-3071019	II:3070613-3070894	-	WBGene00021295_and_WBGene00021294	0.0505854	0.00365119	0.0231801	406	281
AF	X:15272952-15277700	X:15272952-15273152	-	WBGene00002203_and_WBGene00195631_and_WBGene00196797_and_WBGene00202448	0.198812	0.00434623	0.0269125	4748	200
AF	I:9171333-9171477	I:9168477-9171477	+	WBGene00009126_and_WBGene00045376	0.253091	0.00524033	0.0312724	144	3000
AF	III:5504181-5504635	III:5501991-5504635	+	WBGene00019831	0.0892981	0.00582702	0.0339942	454	2644
AF	I:7313899-7314209	I:7313899-7313957	-	WBGene00003236_and_WBGene00008768	0.0435557	0.00595107	0.0345584	310	58
AF	I:13035324-13035563	I:13033686-13035563	+	WBGene00012274	0.0892715	0.00630014	0.036276	239	1877
AF	V:9586302-9589414	V:9589265-9589414	+	WBGene00010727	0.135356	0.00636787	0.0365471	3112	149
AF	V:8019210-8019265	V:8018077-8019265	+	WBGene00018398	0.117128	0.00644054	0.0368924	55	1188
AF	III:5950209-5952041	III:5948991-5952041	+	WBGene00017775	0.0558012	0.00652617	0.0372979	1832	3050
AF	X:3556105-3556440	X:3556338-3556440	+	WBGene00004350_and_MSTRG.27337	0.339327	0.00655386	0.0374205	335	102
AF	IV:3338298-3338379	IV:3338298-3338806	-	WBGene00001999	0.523979	0.00658205	0.0375329	81	508
AF	V:7983456-7984093	V:7983961-7984093	+	WBGene00022393_and_WBGene00022392	0.0830036	0.0066106	0.0376292	637	132
AF	V:6008823-6011101	V:6003670-6011101	+	WBGene00001345_and_WBGene00219925	0.124578	0.00685257	0.0387757	2278	7431
AF	III:13766026-13768025	III:13766026-13766896	-	WBGene00010665	0.0319978	0.00687247	0.0388387	1999	870
AF	II:8483269-8483785	II:8483269-8483318	-	WBGene00010879	0.278151	0.00699043	0.0393545	516	49
AF	IV:8539143-8541095	IV:8540671-8541095	+	WBGene00002043	0.117863	0.00706771	0.0396886	1952	424
AF	V:4585371-4598192	V:4587699-4598192	+	WBGene00022014_and_WBGene00199991	0.0561659	0.00707712	0.0397162	12821	10493
AF	V:8947888-8951858	V:8950922-8951858	+	WBGene00020553_and_WBGene00001526_and_WBGene00198276_and_WBGene00200176	0.101644	0.00769474	0.0427537	3970	936
AF	I:3094543-3104363	I:3101995-3104363	+	WBGene00003654_and_WBGene00197503_and_WBGene00199215_and_WBGene00219857	0.507313	0.00776979	0.0430843	9820	2368
AF	II:4107630-4109210	II:4100868-4109210	+	WBGene00006476_and_WBGene00197540_and_WBGene00198505_and_WBGene00220063_and_WBGene00174852	0.162505	0.00790221	0.0436818	1580	8342
AF	V:14639462-14639512	V:14639462-14640848	-	WBGene00045516	0.358045	0.00791575	0.0437293	50	1386
AF	V:4771258-4771714	V:4770835-4771714	+	WBGene00015981	0.016058	0.00806377	0.0444742	456	879
AF	V:8949690-8951858	V:8949235-8951858	+	WBGene00020553_and_WBGene00001526_and_WBGene00198276_and_WBGene00200176	0.074394	0.0088203	0.0479776	2168	2623
AF	IV:10329201-10332270	IV:10329201-10330671	-	WBGene00006779_and_WBGene00220025	0.111751	0.00901568	0.0489202	3069	1470
AF	X:6502839-6503290	X:6502839-6502894	-	WBGene00000393	0.0399955	0.00963026	0.051373	451	55
AF	X:12514048-12525418	X:12514048-12516150	-	WBGene00004739_and_WBGene00219990_and_WBGene00219561_and_WBGene00007634	0.134452	0.00966876	0.0515473	11370	2102
AF	II:14695297-14695863	II:14695297-14696543	-	WBGene00010491	0.0113272	0.00999678	0.0529769	566	1246
AF	II:9304822-9305551	II:9304822-9310225	-	WBGene00007229_and_WBGene00000289_and_WBGene00044981	0.127737	0.0104324	0.0548261	729	5403
AF	V:3820194-3831609	V:3820194-3820413	-	WBGene00019180	0.185	0.0105011	0.0551213	11415	219
AF	V:4497589-4501219	V:4499807-4501219	+	WBGene00006796	0.0763602	0.0118503	0.060204	3630	1412
AF	X:13803097-13809724	X:13803097-13806858	-	WBGene00014215	0.0468692	0.0120869	0.0611903	6627	3761
AF	III:5979863-5980278	III:5979863-5982038	-	WBGene00001489_and_WBGene00199937	0.193004	0.0128954	0.0642229	415	2175
AF	V:13086048-13086709	V:13086352-13086709	+	WBGene00007907_and_WBGene00007909	0.103569	0.0136464	0.0673569	661	357
AF	X:6502839-6503290	X:6502839-6504434	-	WBGene00000393	0.0382112	0.0137568	0.0678639	451	1595
AF	V:4585371-4598192	V:4593025-4598192	+	WBGene00022014_and_WBGene00199991	0.0801847	0.0141248	0.0689876	12821	5167
AF	II:11724249-11725325	II:11725209-11725325	+	WBGene00002262	0.00862778	0.0151988	0.0730234	1076	116
AF	II:7633798-7641624	II:7633798-7635006	-	WBGene00020114	0.0763426	0.0153479	0.0735802	7826	1208
AF	IV:9233117-9237240	IV:9237056-9237240	+	WBGene00012428	0.0126442	0.0161782	0.0768942	4123	184
AF	III:2945094-2946037	III:2945094-2945272	-	WBGene00019997_and_WBGene00194747	0.0974925	0.0166502	0.0787148	943	178
AF	I:4321149-4321662	I:4318066-4321662	+	WBGene00000140	0.0638644	0.0182253	0.084981	513	3596
AF	IV:6747125-6748353	IV:6747125-6747288	-	WBGene00003030	0.120903	0.0190869	0.0882084	1228	163
AF	III:6990423-6996481	III:6985444-6996481	+	WBGene00004182_and_WBGene00195582	0.316826	0.019373	0.0891117	6058	11037
AF	V:8951448-8951858	V:8950922-8951858	+	WBGene00020553_and_WBGene00001526_and_WBGene00198276_and_WBGene00200176	0.0129706	0.0203391	0.0925408	410	936
AF	X:4786304-4788837	X:4783823-4788837	+	WBGene00018376_and_WBGene00201047_and_WBGene00023047	0.132553	0.020471	0.0929545	2533	5014
AF	IV:408896-409925	IV:408896-409317	-	WBGene00002187	0.0567914	0.0210745	0.0951577	1029	421
AF	IV:1858619-1860836	IV:1854491-1860836	+	WBGene00019462_and_WBGene00197160_and_WBGene00001173	0.0949578	0.021577	0.0967112	2217	6345
AF	III:777005-777589	III:777005-778815	-	WBGene00000117_and_WBGene00018364	0.087221	0.0222372	0.0990935	584	1810
AF	IV:10859419-10859465	IV:10859075-10859465	+	WBGene00002001_and_WBGene00011722	0.0335817	0.0228263	0.100734	46	390
AF	IV:408896-409957	IV:408896-409317	-	WBGene00002187	0.0459766	0.0228971	0.100879	1061	421
AF	I:5376341-5379733	I:5376341-5377303	-	WBGene00004131_and_WBGene00016042	0.154493	0.0231799	0.101808	3392	962
AF	V:14126243-14126315	V:14126243-14127631	-	WBGene00003916_and_WBGene00219777_and_WBGene00169517_and_WBGene00007085_and_WBGene00007084	0.0834373	0.0236749	0.103473	72	1388
AF	III:13766026-13768025	III:13766026-13767736	-	WBGene00010665	0.0135452	0.0243903	0.105811	1999	1710
AF	II:6848410-6849666	II:6848206-6849666	+	WBGene00001194_and_WBGene00219797_and_WBGene00015410	0.267247	0.0245355	0.106232	1256	1460
AF	III:5834187-5834921	III:5834187-5834248	-	WBGene00007016_and_WBGene00020020	0.0199523	0.024779	0.106958	734	61
AF	III:10271527-10271741	III:10271385-10271741	+	WBGene00000564_and_WBGene00010757	0.0342595	0.0254715	0.109058	214	356
AF	IV:1858619-1860836	IV:1854491-1860836	+	WBGene00019462_and_WBGene00197160_and_WBGene00001173	0.126451	0.0260346	0.111146	2217	6345
AF	I:6209939-6211082	I:6209939-6210254	-	WBGene00020347	0.0197594	0.0282753	0.118521	1143	315
AF	I:13035324-13035563	I:13033686-13035563	+	WBGene00012274	0.479756	0.0285458	0.119193	239	1877
AF	V:6208954-6214827	V:6214748-6214827	+	WBGene00004373	0.0284126	0.0287383	0.11963	5873	79
AF	V:8949690-8951858	V:8950922-8951858	+	WBGene00020553_and_WBGene00001526_and_WBGene00198276_and_WBGene00200176	0.0906697	0.029279	0.121481	2168	936
AF	I:918995-926515	I:918995-926812	-	WBGene00022391	0.245802	0.029372	0.12181	7520	7817
AF	I:9171333-9171477	I:9168477-9171477	+	WBGene00009126_and_WBGene00045376	0.105909	0.029534	0.122253	144	3000
AF	V:3820194-3827651	V:3820194-3820413	-	WBGene00019180	0.0962816	0.0298385	0.123122	7457	219
AF	II:14812260-14813032	II:14811581-14813032	+	WBGene00012182	0.0377927	0.0303893	0.125027	772	1451
AF	V:4585371-4598192	V:4593025-4598192	+	WBGene00022014_and_WBGene00199991	0.00630126	0.0304613	0.125154	12821	5167
AF	V:12346076-12348330	V:12348276-12348330	+	WBGene00009093	0.177237	0.0312224	0.127571	2254	54
AF	II:545703-546929	II:546870-546929	+	WBGene00020835_and_WBGene00015646	0.394081	0.0316951	0.129026	1226	59
AF	III:7584363-7584689	III:7584246-7584689	+	WBGene00000846	0.0184001	0.0319921	0.130055	326	443
AF	IV:1149903-1150560	IV:1149903-1157951	-	WBGene00016797_and_WBGene00023257	0.179541	0.0326865	0.132309	657	8048
AF	I:5762126-5762336	I:5762126-5762626	-	WBGene00045483	0.0618384	0.032827	0.132626	210	500
AF	III:9857076-9859123	III:9857076-9858402	-	WBGene00010778	0.0768662	0.0352739	0.139675	2047	1326
AF	II:8226438-8226948	II:8226901-8226948	+	WBGene00002066_and_WBGene00000894	0.0060344	0.0366538	0.143916	510	47
AF	X:10645788-10645838	X:10644550-10645838	+	WBGene00000908_and_WBGene00167009	0.111334	0.0366804	0.143941	50	1288
AF	II:3305375-3309916	II:3305375-3305666	-	MSTRG.4820_and_WBGene00018199	0.503423	0.0371399	0.145437	4541	291
AF	III:13766026-13768025	III:13766026-13766100	-	WBGene00010665	0.00909537	0.0373581	0.146162	1999	74
AF	I:5208128-5219772	I:5208128-5215161	-	WBGene00016329_and_WBGene00004771	0.051459	0.0376078	0.14675	11644	7033
AF	IV:8539143-8541095	IV:8540671-8541095	+	WBGene00002043	0.0305203	0.037976	0.147861	1952	424
AF	III:5540761-5541097	III:5540761-5543124	-	WBGene00017031	0.103489	0.0382484	0.148791	336	2363
AF	III:5950209-5952041	III:5951548-5952041	+	WBGene00017775	0.0936634	0.0383239	0.148952	1832	493
AF	II:9142789-9142910	II:9141832-9142910	+	WBGene00012421	0.0910436	0.0405487	0.154891	121	1078
AF	V:8209650-8213927	V:8209650-8210539	-	WBGene00019479_and_WBGene00019480_and_WBGene00019481	0.0106547	0.0405538	0.154891	4277	889
AF	IV:10735381-10735442	IV:10734894-10735442	+	WBGene00000865	0.134569	0.0409935	0.156107	61	548
AF	I:10750162-10750572	I:10750509-10750572	+	WBGene00200786_and_WBGene00000912	0.0975526	0.0418823	0.158672	410	63
AF	II:11724776-11725325	II:11724249-11725325	+	WBGene00002262	0.0178134	0.0444793	0.165326	549	1076
AF	I:2307038-2307404	I:2307314-2307404	+	WBGene00021467_and_WBGene00021476_and_WBGene00021475	0.222305	0.0460075	0.16937	366	90
AF	III:6080674-6082165	III:6082061-6082165	+	WBGene00015477	0.0427295	0.0473603	0.172983	1491	104
AF	III:3636264-3638813	III:3637682-3638813	+	WBGene00007860_and_WBGene00196381	0.17508	0.0481816	0.175044	2549	1131
AF	III:5950209-5952041	III:5951968-5952041	+	WBGene00017775	0.0153197	0.0484047	0.175566	1832	73
AF	V:11469178-11470583	V:11469178-11469252	-	WBGene00000007_and_WBGene00196620	0.340411	0.0491865	0.17807	1405	74
AL	II:3920952-3924461	II:3922063-3924461	-	WBGene00018756	0.0162234	0.00020439	0.00196401	3509	2398
AL	II:3920386-3924461	II:3922063-3924461	-	WBGene00018756	0.089199	0.000338274	0.00303623	4075	2398
AL	II:3920952-3924461	II:3923156-3924461	-	WBGene00018756	0.107728	0.000930376	0.00734508	3509	1305
AL	IV:5315076-5315123	IV:5315076-5315319	+	WBGene00022705	0.254527	0.00188036	0.0132705	47	243
AL	X:9383091-9385574	X:9383091-9383466	+	WBGene00004033	0.0400403	0.00324675	0.0209582	2483	375
AL	V:17638173-17649160	V:17640982-17649160	-	WBGene00010212_and_MSTRG.25601_and_WBGene00010209	0.0148994	0.00365978	0.023218	10987	8178
AL	V:9343567-9343676	V:9343416-9343676	-	WBGene00019466	0.288522	0.00510834	0.0306659	109	260
AL	III:1902052-1902663	III:1902239-1902663	-	WBGene00015245_and_WBGene00195367	0.0895988	0.00525588	0.031344	611	424
AL	V:11377217-11377842	V:11377217-11377336	+	WBGene00000554	0.0414494	0.00694845	0.039168	625	119
AL	III:9369405-9370963	III:9369405-9370237	+	WBGene00000799	0.0172206	0.00830777	0.0455877	1558	832
AL	II:3922063-3924461	II:3920386-3924461	-	WBGene00018756	0.11282	0.00830882	0.0455877	2398	4075
AL	III:5889874-5891324	III:5890677-5891324	-	WBGene00016197	0.130264	0.0118774	0.060293	1450	647
AL	II:14952451-14952953	II:14952451-14952610	+	WBGene00008443_and_WBGene00202428_and_WBGene00003366	0.109416	0.0126009	0.063183	502	159
AL	I:13684700-13687331	I:13685687-13687331	-	WBGene00012235	0.0587017	0.0156159	0.0745586	2631	1644
AL	V:20012187-20014884	V:20012187-20013283	+	WBGene00013366	0.0137997	0.0176315	0.0827353	2697	1096
AL	III:8724744-8724801	III:8724744-8724988	+	WBGene00022717	0.00412795	0.0240813	0.104985	57	244
AL	II:3920952-3924461	II:3921803-3924461	-	WBGene00018756	0.120262	0.0243189	0.105657	3509	2658
AL	II:11976221-11977098	II:11976918-11977098	-	WBGene00012457_and_WBGene00012472	0.046067	0.0247263	0.106902	877	180
AL	I:6345556-6349908	I:6345556-6348292	+	WBGene00000254_and_WBGene00220006	0.0425019	0.0282842	0.118521	4352	2736
AL	III:5889874-5891324	III:5890677-5891324	-	WBGene00016197	0.218989	0.0285555	0.119193	1450	647
AL	V:8182504-8183031	V:8182504-8182719	+	WBGene00005648	0.0250937	0.0298297	0.123122	527	215
AL	IV:9999528-9999575	IV:9999519-9999575	-	WBGene00008148_and_WBGene00008147	0.510543	0.0350532	0.139034	47	56
AL	I:768628-770462	I:768628-768799	+	WBGene00020283	0.14372	0.0412533	0.156884	1834	171
AL	I:9101672-9101838	I:9101233-9101838	-	WBGene00001574_and_WBGene00012376_and_WBGene00220127	0.0479999	0.0419597	0.158761	166	605
MX	V:8788678-8789462;V:8789569-8789841	V:8788678-8789015;V:8789107-8789841	+	WBGene00006342	0.140805	4.88967e-10	1.28408e-08	(784, 272)	(337, 734)
MX	V:18661177-18662119;V:18662313-18662359	V:18661177-18661622;V:18661711-18662359	-	WBGene00013481	0.172379	1.06666e-08	2.3251e-07	(46, 942)	(648, 445)
MX	V:26380-28382;V:28699-30200	V:26380-29336;V:29515-30200	+	WBGene00001177_and_WBGene00169236_and_WBGene00219784	0.188918	2.99523e-05	0.000358698	(2002, 1501)	(2956, 685)
MX	V:8952627-8953018;V:8953175-8953544	V:8952627-8952725;V:8952879-8953544	+	WBGene00020553_and_WBGene00001526_and_WBGene00198276_and_WBGene00200176	0.109771	0.000109951	0.0011502	(391, 369)	(98, 665)
MX	I:14623898-14624544;I:14624661-14624956	I:14623898-14624303;I:14624420-14624956	-	WBGene00002978	0.115009	0.000126594	0.00129671	(295, 646)	(536, 405)
MX	II:14654458-14654571;II:14654777-14656090	II:14654458-14655351;II:14655548-14656090	-	WBGene00006787	0.0194756	0.000426833	0.00371433	(1313, 113)	(542, 893)
MX	II:13635762-13636751;II:13636844-13636893	II:13635762-13636219;II:13636272-13636893	+	WBGene00006404	0.0660036	0.000566582	0.00477093	(989, 49)	(457, 621)
MX	III:12450537-12450602;III:12450868-12452277	III:12449756-12452277;III:12452992-12453058	-	WBGene00013038	0.0374082	0.000952749	0.00747503	(1409, 65)	(66, 2521)
MX	V:12480610-12480728;V:12480888-12481284	V:12480610-12481114;V:12481196-12481284	+	WBGene00000228	0.0891328	0.00121088	0.00915925	(118, 396)	(504, 88)
MX	V:11194059-11194574;V:11194627-11194774	V:11194059-11194207;V:11194342-11194774	-	WBGene00010742	0.163209	0.00420163	0.0262139	(147, 515)	(432, 148)
MX	III:13197738-13202487;III:13202588-13203866	III:13197738-13200916;III:13201020-13203866	+	WBGene00001630_and_WBGene00012720	0.0283023	0.00430499	0.0267175	(4749, 1278)	(3178, 2846)
MX	II:12808620-12809686;II:12809831-12810661	II:12808620-12809276;II:12809421-12810661	+	WBGene00012909	0.0375013	0.00481158	0.0292074	(1066, 830)	(656, 1240)
MX	V:14113814-14114055;V:14114249-14115458	V:14113814-14114476;V:14114544-14115458	-	WBGene00003916_and_WBGene00219777_and_WBGene00169517_and_WBGene00007085_and_WBGene00007084	0.103664	0.00500528	0.0301134	(1209, 241)	(914, 662)
MX	I:9614015-9614340;I:9614814-9614975	I:9614015-9614143;I:9614209-9614975	-	WBGene00010619_and_WBGene00002070_and_WBGene00010615	0.0595502	0.00577688	0.0337684	(161, 325)	(766, 128)
MX	III:8909111-8910081;III:8910221-8910334	III:8909111-8909233;III:8909355-8910334	+	WBGene00006768	0.0401995	0.0177593	0.0831147	(970, 113)	(122, 979)
MX	X:9554823-9555799;X:9556353-9556628	X:9554823-9554903;X:9555325-9556628	+	WBGene00009888	0.180374	0.0223508	0.0993043	(976, 275)	(80, 1303)
MX	X:10570372-10571708;X:10571827-10572083	X:10570372-10571865;X:10571984-10572083	+	WBGene00010199_and_WBGene00200937	0.137653	0.0241622	0.105231	(1336, 256)	(1493, 99)
MX	I:3421241-3422284;I:3422433-3423880	I:3421241-3423209;I:3423355-3423880	+	WBGene00019361	0.115584	0.0263526	0.112125	(1043, 1447)	(1968, 525)
MX	X:16386215-16386613;X:16386723-16386982	X:16386215-16386754;X:16386861-16386982	-	WBGene00002280_and_WBGene00199519_and_WBGene00196350	0.0624526	0.0264582	0.112413	(259, 398)	(121, 539)
MX	II:9365076-9365636;II:9365779-9367469	II:9365076-9365973;II:9366173-9367469	+	WBGene00003196	0.106881	0.02982	0.123122	(560, 1690)	(897, 1296)
MX	III:8906274-8907311;III:8907432-8907593	III:8906274-8906967;III:8907073-8907593	+	WBGene00006768	0.0357995	0.0414797	0.157484	(1037, 161)	(693, 520)
MX	III:7981488-7981673;III:7981810-7982731	III:7981488-7982081;III:7982230-7982731	+	WBGene00000542	0.0125348	0.0451271	0.167102	(185, 921)	(593, 501)
RI	NA	IV:2318056-2318107	+	WBGene00219413_and_WBGene00200681	-0.281091	3.57842e-83	1.37691e-80	NA	51
RI	NA	II:6854149-6854193	-	WBGene00001023	0.12117	1.64187e-76	5.58867e-74	44	NA
RI	NA	V:15185271-15185317	+	WBGene00011670_and_WBGene00013567	0.209641	1.66996e-25	1.35588e-23	46	NA
RI	NA	II:6490882-6490986	+	WBGene00004702	0.392785	1.18496e-22	8.32295e-21	104	NA
RI	NA	IV:5845697-5845977	-	WBGene00015540	0.619372	1.54527e-22	1.06841e-20	280	NA
RI	NA	IV:4469019-4469099	-	WBGene00019719	-0.239067	6.01817e-22	4.06571e-20	NA	80
RI	NA	III:13425846-13425907	+	WBGene00009730_and_WBGene00200599_and_WBGene00199381_and_WBGene00009731_and_WBGene00009732	0.0558954	1.76772e-19	1.08641e-17	61	NA
RI	NA	III:8327015-8327066	-	WBGene00017358_and_WBGene00022580_and_WBGene00004726_and_WBGene00017360_and_WBGene00017359_and_WBGene00022583	0.32673	4.75798e-18	2.68204e-16	51	NA
RI	NA	IV:10694132-10694315	-	WBGene00011291_and_WBGene00011292	0.421405	2.2704e-17	1.21776e-15	183	NA
RI	NA	IV:10850467-10850511	-	WBGene00011719_and_WBGene00172704	0.419474	3.30342e-17	1.7299e-15	44	NA
RI	NA	I:7940996-7941046	+	WBGene00011916_and_WBGene00011917	-0.598464	6.37739e-16	3.01818e-14	NA	50
RI	NA	V:14010201-14010354	-	WBGene00010260	0.296036	3.9749e-15	1.79479e-13	153	NA
RI	NA	I:5509002-5509048	-	WBGene00019076_and_WBGene00019077_and_WBGene00019079	0.0151162	5.89436e-15	2.59528e-13	46	NA
RI	NA	I:4826288-4826333	-	WBGene00019013	0.0896177	6.72277e-15	2.90227e-13	45	NA
RI	NA	I:1702149-1702367	+	WBGene00022153	-0.0261472	2.30349e-14	9.57082e-13	NA	218
RI	NA	II:7104518-7104562	-	WBGene00017349_and_WBGene00020169	0.317083	1.40547e-13	5.52819e-12	44	NA
RI	NA	III:6339832-6340142	-	WBGene00002891_and_WBGene00016981	-0.280487	2.36252e-13	8.9735e-12	NA	310
RI	NA	I:10554455-10554537	+	WBGene00009120_and_WBGene00009121	0.121672	3.39937e-12	1.16156e-10	82	NA
RI	NA	IV:11827971-11828020	-	WBGene00045009_and_WBGene00044253	-0.42081	4.83846e-12	1.63436e-10	NA	49
RI	NA	I:683153-683226	+	WBGene00021215	0.646756	8.31373e-12	2.70502e-10	73	NA
RI	NA	II:4433620-4433852	+	WBGene00003699	0.156675	1.72897e-11	5.46479e-10	232	NA
RI	NA	III:13295278-13295338	-	WBGene00012802	0.132436	1.90847e-11	5.98934e-10	60	NA
RI	NA	I:4117299-4117353	+	WBGene00019254	-0.112824	2.7095e-11	8.29726e-10	NA	54
RI	NA	X:7564330-7564415	+	WBGene00017243_and_WBGene00006063	-0.113687	8.25649e-10	2.08771e-08	NA	85
RI	NA	IV:7103122-7103168	-	WBGene00022620	-0.289762	9.39562e-10	2.36898e-08	NA	46
RI	NA	V:7434122-7434226	-	WBGene00017565	0.360536	1.07698e-09	2.69244e-08	104	NA
RI	NA	III:10081831-10081954	-	WBGene00011813	0.413017	2.42617e-09	5.75645e-08	123	NA
RI	NA	V:8629799-8629842	-	WBGene00018293_and_WBGene00018294	0.0401837	2.46092e-09	5.82329e-08	43	NA
RI	NA	IV:6420567-6420616	+	WBGene00002033	0.17505	1.3075e-08	2.81541e-07	49	NA
RI	NA	V:14305794-14305848	+	WBGene00008793	0.423152	2.22821e-08	4.65087e-07	54	NA
RI	NA	I:9961857-9961913	-	WBGene00007043	0.0555321	2.58779e-08	5.31367e-07	56	NA
RI	NA	V:14895886-14895997	+	WBGene00010383	0.226775	3.16344e-08	6.4508e-07	111	NA
RI	NA	IV:6787081-6787398	-	WBGene00015928	-0.130371	3.26302e-08	6.60817e-07	NA	317
RI	NA	IV:13399976-13400025	-	WBGene00013380	0.0557796	6.98503e-08	1.37678e-06	49	NA
RI	NA	IV:2318046-2318107	+	WBGene00219413_and_WBGene00200681	0.36677	7.67827e-08	1.50671e-06	61	NA
RI	NA	I:10635409-10635538	-	WBGene00015238_and_WBGene00044321	0.23928	8.06002e-08	1.56547e-06	129	NA
RI	NA	III:13693335-13693493	+	WBGene00000837_and_WBGene00000878	0.0107209	1.16104e-07	2.19087e-06	158	NA
RI	NA	X:9345860-9345908	-	WBGene00020596	-0.0856645	1.17692e-07	2.21368e-06	NA	48
RI	NA	I:7728842-7728888	+	WBGene00006518	-0.0945953	1.23201e-07	2.30906e-06	NA	46
RI	NA	IV:6529040-6529177	-	WBGene00004179	-0.153777	1.57926e-07	2.93623e-06	NA	137
RI	NA	III:11974090-11974168	-	WBGene00013242_and_WBGene00013241	-0.180078	2.2398e-07	4.05362e-06	NA	78
RI	NA	I:10553860-10553879	-	WBGene00009119	0.285598	2.38503e-07	4.28145e-06	19	NA
RI	NA	IV:6420552-6420616	+	WBGene00002033	-0.176296	2.49924e-07	4.46834e-06	NA	64
RI	NA	IV:12145100-12145148	-	WBGene00007088	0.0767904	2.55034e-07	4.55051e-06	48	NA
RI	NA	V:6710384-6710470	-	WBGene00020951	-0.0238974	2.66254e-07	4.72236e-06	NA	86
RI	NA	II:8929490-8929538	+	WBGene00000378_and_WBGene00011883	0.00946853	2.76145e-07	4.87802e-06	48	NA
RI	NA	V:11240351-11240396	+	WBGene00002072_and_WBGene00011835	-0.0337585	2.92508e-07	5.11601e-06	NA	45
RI	NA	III:4436029-4436089	-	WBGene00007789	-0.153174	4.41551e-07	7.54388e-06	NA	60
RI	NA	V:15185222-15185309	+	WBGene00011670_and_WBGene00013567	0.14543	6.90655e-07	1.13611e-05	87	NA
RI	NA	V:18234869-18234916	+	WBGene00014821	0.294286	7.97266e-07	1.28991e-05	47	NA
RI	NA	III:256317-257460	+	WBGene00021753	-0.23244	9.28491e-07	1.48592e-05	NA	1143
RI	NA	X:7564330-7564421	+	WBGene00017243_and_WBGene00006063	-0.0831892	1.82602e-06	2.7959e-05	NA	91
RI	NA	V:15185222-15185317	+	WBGene00011670_and_WBGene00013567	0.196839	2.61776e-06	3.90019e-05	95	NA
RI	NA	V:13409536-13409599	+	WBGene00009980_and_WBGene00009981	0.0315282	3.28978e-06	4.80438e-05	63	NA
RI	NA	I:8770123-8770178	+	WBGene00003052_and_WBGene00006618	-0.261168	3.37257e-06	4.90909e-05	NA	55
RI	NA	V:15473328-15473388	+	WBGene00001054	-0.374044	4.05044e-06	5.81922e-05	NA	60
RI	NA	X:3777059-3777841	+	WBGene00018533_and_WBGene00196014	0.1282	4.63569e-06	6.56797e-05	782	NA
RI	NA	X:12786583-12786688	+	WBGene00011938	0.0134565	4.64582e-06	6.56797e-05	105	NA
RI	NA	II:6664511-6664557	+	WBGene00020577	0.331743	5.5291e-06	7.7059e-05	46	NA
RI	NA	V:13553129-13553173	+	WBGene00008344	-0.00724082	5.67733e-06	7.88766e-05	NA	44
RI	NA	III:7830458-7830527	+	WBGene00022785	-0.101855	5.82548e-06	8.04298e-05	NA	69
RI	NA	IV:11769654-11770029	-	WBGene00011725	-0.0405913	5.91462e-06	8.14065e-05	NA	375
RI	NA	II:2425128-2425179	+	WBGene00018351	0.107693	6.18714e-06	8.46309e-05	51	NA
RI	NA	III:5879029-5879074	+	WBGene00017159_and_WBGene00017158	0.0632518	6.21413e-06	8.48689e-05	45	NA
RI	NA	II:9718125-9718171	-	WBGene00194906_and_WBGene00013141	0.318967	6.69155e-06	9.08286e-05	46	NA
RI	NA	II:8441610-8441808	+	WBGene00008803	0.0413492	6.85294e-06	9.25931e-05	198	NA
RI	NA	V:13665617-13665686	+	WBGene00010280	0.134717	8.02606e-06	0.000107785	69	NA
RI	NA	II:8442800-8442840	+	WBGene00001230_and_WBGene00001358	0.00834293	9.65818e-06	0.000127574	40	NA
RI	NA	X:2696304-2696355	+	WBGene00020158	-0.112456	1.09059e-05	0.000142146	NA	51
RI	NA	II:4230254-4230391	+	WBGene00015817_and_WBGene00015816	0.0808347	1.10001e-05	0.000143164	137	NA
RI	NA	I:10017754-10017798	+	WBGene00001483	-0.220694	1.75922e-05	0.000221467	NA	44
RI	NA	IV:8929253-8929815	+	WBGene00008362_and_WBGene00198448_and_WBGene00014724_and_WBGene00045136_and_WBGene00255595	-0.0647893	2.02134e-05	0.000251248	NA	562
RI	NA	IV:11856063-11856105	-	WBGene00001151_and_WBGene00006415_and_WBGene00219939	0.043831	2.59679e-05	0.000314385	42	NA
RI	NA	I:12426515-12426733	-	WBGene00008476	-0.145983	3.13631e-05	0.00037307	NA	218
RI	NA	III:7590679-7590990	+	WBGene00000846	0.175094	3.94444e-05	0.00045932	311	NA
RI	NA	IV:6585400-6585454	-	WBGene00018161_and_WBGene00018160	0.15792	4.4202e-05	0.000507378	54	NA
RI	NA	X:13423254-13423329	-	WBGene00001435	-0.215828	4.7203e-05	0.000537641	NA	75
RI	NA	IV:2402800-2403050	-	WBGene00021430_and_WBGene00202014_and_WBGene00023467	-0.0594294	4.89666e-05	0.000554161	NA	250
RI	NA	III:4417439-4417642	-	WBGene00011116_and_WBGene00011115	-0.0484463	5.10843e-05	0.000573726	NA	203
RI	NA	I:13970433-13970502	+	WBGene00013510_and_WBGene00014947_and_WBGene00175036	0.289182	7.29332e-05	0.00079588	69	NA
RI	NA	IV:9341649-9341698	-	WBGene00006931_and_WBGene00011860	0.122422	7.50871e-05	0.000813367	49	NA
RI	NA	III:6723521-6723567	+	WBGene00018132_and_WBGene00018131	0.00420731	7.55897e-05	0.000816812	46	NA
RI	NA	II:4223686-4223803	+	WBGene00015818	0.259939	7.64271e-05	0.000824853	117	NA
RI	NA	IV:13239933-13240024	-	WBGene00004424	0.169614	8.24176e-05	0.000887343	91	NA
RI	NA	IV:9403118-9403215	-	WBGene00014772	0.20208	8.44035e-05	0.000905419	97	NA
RI	NA	IV:7103122-7103168	-	WBGene00022620	-0.0243249	0.000102744	0.00108766	NA	46
RI	NA	IV:8930048-8930215	+	WBGene00008362_and_WBGene00198448_and_WBGene00014724_and_WBGene00045136_and_WBGene00255595	0.116599	0.000132264	0.00134699	167	NA
RI	NA	II:13109040-13109094	+	WBGene00004120	0.193758	0.000134835	0.0013716	54	NA
RI	NA	V:13787164-13787296	-	WBGene00009974	0.372446	0.000148517	0.00149361	132	NA
RI	NA	X:7266930-7267005	+	WBGene00018518	0.328597	0.000153729	0.00153556	75	NA
RI	NA	I:12598375-12598442	-	WBGene00009361_and_WBGene00045509_and_WBGene00198900_and_MSTRG.3160_and_MSTRG.3157	-0.223806	0.000165898	0.00164596	NA	67
RI	NA	V:9343796-9343945	-	WBGene00019466	0.298876	0.000169797	0.00167713	149	NA
RI	NA	IV:12280096-12280145	+	WBGene00016589	0.48227	0.000174318	0.00171794	49	NA
RI	NA	IV:3336640-3336688	-	WBGene00018328	0.0140495	0.000180544	0.00177142	48	NA
RI	NA	II:15273296-15274379	+	WBGene00007064_and_WBGene00199694	0.069527	0.000181503	0.00177688	1083	NA
RI	NA	IV:7395352-7395525	+	WBGene00016739_and_WBGene00196629	-0.00813211	0.000185392	0.00180497	NA	173
RI	NA	I:6777260-6777314	-	WBGene00004111	-0.0631378	0.000195162	0.00188522	NA	54
RI	NA	I:15030577-15030643	-	WBGene00009370_and_WBGene00009371	0.136758	0.000200286	0.00192877	66	NA
RI	NA	IV:11592380-11592423	-	WBGene00009589_and_WBGene00009588_and_WBGene00219941	0.0155503	0.000204308	0.00196401	43	NA
RI	NA	II:7123784-7123912	+	WBGene00017344	0.106994	0.000212377	0.00202974	128	NA
RI	NA	V:9694507-9694555	+	WBGene00013967_and_WBGene00197879	0.041818	0.000273137	0.00256066	48	NA
RI	NA	III:835213-835327	+	WBGene00019327	0.023025	0.00028686	0.00266672	114	NA
RI	NA	II:12059772-12059839	+	WBGene00012463	0.136774	0.000294803	0.00272055	67	NA
RI	NA	I:13814324-13814343	-	WBGene00044065_and_WBGene00012371_and_WBGene00012366	-0.0164106	0.000296269	0.00273123	NA	19
RI	NA	IV:10555249-10555302	+	WBGene00011597_and_WBGene00044606_and_WBGene00011599_and_WBGene00011600_and_WBGene00011601_and_WBGene00001867	0.340459	0.000333004	0.0030011	53	NA
RI	NA	IV:3803028-3803070	-	WBGene00003884_and_WBGene00019725_and_WBGene00019726_and_WBGene00219715_and_WBGene00044690	0.0371352	0.000344706	0.00308146	42	NA
RI	NA	III:5275342-5275414	+	WBGene00006590_and_WBGene00000536	-0.204497	0.00039467	0.00347546	NA	72
RI	NA	III:13463889-13463992	+	WBGene00006439	-2.69396e-05	0.000425665	0.00370781	NA	103
RI	NA	V:6435991-6436134	+	WBGene00020269_and_WBGene00020268	0.00195071	0.00044909	0.0038813	143	NA
RI	NA	III:3100002-3100225	+	WBGene00004787_and_WBGene00019167_and_WBGene00023307	0.00350086	0.000453765	0.00391787	223	NA
RI	NA	III:12906111-12906252	+	WBGene00012553	0.0141172	0.000467594	0.00402158	141	NA
RI	NA	II:5694832-5694986	+	WBGene00016112_and_WBGene00016123	0.132375	0.000496645	0.0042344	154	NA
RI	NA	IV:2643445-2643503	+	WBGene00004367	0.0239571	0.000550753	0.00464648	58	NA
RI	NA	I:11579034-11579092	+	WBGene00008857	0.026406	0.000585283	0.00491438	58	NA
RI	NA	I:7589213-7589264	+	WBGene00008417_and_WBGene00008420_and_WBGene00008418_and_WBGene00008419	-0.100268	0.000605585	0.00506562	NA	51
RI	NA	II:6452666-6452714	-	WBGene00019427	-0.132805	0.000621124	0.00516631	NA	48
RI	NA	V:16394563-16394858	-	WBGene00008726	-0.202104	0.000664196	0.00547291	NA	295
RI	NA	I:10639454-10639501	-	WBGene00015235_and_WBGene00001228	0.0325179	0.000664789	0.00547291	47	NA
RI	NA	I:6318405-6318591	+	WBGene00002073_and_WBGene00017816	0.0210176	0.000765757	0.006189	186	NA
RI	NA	IV:5845604-5845977	-	WBGene00015540	-0.0787982	0.0007818	0.00628333	NA	373
RI	NA	III:12322867-12323542	+	WBGene00023483_and_WBGene00013565_and_WBGene00013559	-0.204637	0.000825774	0.00658981	NA	675
RI	NA	II:1320085-1320128	+	WBGene00018974	0.0219834	0.000839022	0.0066895	43	NA
RI	NA	IV:8918668-8918717	-	WBGene00004307	0.0133959	0.00093688	0.00738983	49	NA
RI	NA	IV:5848948-5849317	+	WBGene00015538	-0.0300527	0.000958893	0.00750992	NA	369
RI	NA	II:9717537-9717598	-	WBGene00194906_and_WBGene00013141	-0.250046	0.00100681	0.00784356	NA	61
RI	NA	I:12654373-12654390	+	WBGene00010419_and_WBGene00168505	0.000178119	0.00102585	0.00796381	17	NA
RI	NA	I:180212-180389	+	WBGene00018957	0.200045	0.00103626	0.00803055	177	NA
RI	NA	IV:2920948-2921160	-	WBGene00006708_and_WBGene00021887	0.188899	0.00108498	0.00837149	212	NA
RI	NA	II:11633091-11633136	-	WBGene00008549	-0.152232	0.00110644	0.00851475	NA	45
RI	NA	II:8442800-8442846	+	WBGene00001230_and_WBGene00001358	0.00591517	0.00125767	0.00946464	46	NA
RI	NA	III:13514150-13514193	-	WBGene00003373	-0.0558719	0.00129727	0.00974604	NA	43
RI	NA	III:4418056-4418171	-	WBGene00011116_and_WBGene00011115	0.00982129	0.00134474	0.0100599	115	NA
RI	NA	X:15098352-15098840	-	WBGene00008607_and_WBGene00008606	0.00327992	0.00138423	0.0103145	488	NA
RI	NA	II:4223733-4223803	+	WBGene00015818	-0.0701261	0.00139767	0.0103857	NA	70
RI	NA	IV:14011509-14011688	+	WBGene00001190_and_WBGene00048482_and_WBGene00046888_and_WBGene00174400_and_WBGene00167127_and_WBGene00047979_and_WBGene00167354_and_WBGene00047545_and_WBGene00171371_and_WBGene00048232_and_WBGene00045736_and_WBGene00045758_and_WBGene00045811_and_WBGene00169023_and_WBGene00171314_and_WBGene00048586_and_WBGene00172810_and_WBGene00045785_and_WBGene00047840_and_WBGene00169950_and_WBGene00046751_and_…	0.0957073	0.00140657	0.0104256	179	NA
RI	NA	IV:1929316-1929371	+	WBGene00018681_and_MSTRG.12008	0.0874162	0.00141927	0.0105021	55	NA
RI	NA	X:9165721-9165768	+	WBGene00006637	0.116114	0.00149412	0.0109101	47	NA
RI	NA	V:11979723-11979776	-	WBGene00004917_and_WBGene00169538	-0.0971859	0.00152838	0.0111235	NA	53
RI	NA	IV:14773221-14773414	-	WBGene00013333_and_WBGene00013325_and_WBGene00044258	-0.0866225	0.00156205	0.0113499	NA	193
RI	NA	IV:6330012-6330159	+	WBGene00004783	-0.0423423	0.00158886	0.0114928	NA	147
RI	NA	X:11647626-11647680	+	WBGene00006066_and_WBGene00014504_and_WBGene00011446	-0.000821491	0.00168404	0.0120972	NA	54
RI	NA	II:10883516-10883562	-	WBGene00009701	-0.0445338	0.00170173	0.0121847	NA	46
RI	NA	I:5510333-5510476	-	WBGene00019076_and_WBGene00019077_and_WBGene00019079	0.315962	0.00178319	0.0126806	143	NA
RI	NA	V:20200437-20200482	+	WBGene00001482	-0.0890358	0.00179998	0.0127745	NA	45
RI	NA	I:4927662-4927715	+	WBGene00017886_and_WBGene00017888	-0.0647563	0.0018512	0.013117	NA	53
RI	NA	V:6393356-6393411	-	WBGene00001581	0.0832444	0.0019041	0.013406	55	NA
RI	NA	IV:13176193-13176268	-	WBGene00002974	-0.138748	0.00212312	0.0147254	NA	75
RI	NA	IV:11155552-11155597	+	WBGene00007445	0.105226	0.00225783	0.01543	45	NA
RI	NA	IV:430608-430650	-	WBGene00002041	-0.0965082	0.00229039	0.0156404	NA	42
RI	NA	I:10652937-10652988	+	WBGene00015228	0.0238895	0.00231389	0.0157766	51	NA
RI	NA	IV:10558074-10558124	+	WBGene00011597_and_WBGene00044606_and_WBGene00011599_and_WBGene00011600_and_WBGene00011601_and_WBGene00001867	0.208162	0.00241081	0.0163117	50	NA
RI	NA	II:6197968-6198026	+	WBGene00016244	0.0172045	0.00247991	0.0167118	58	NA
RI	NA	I:5772880-5773344	+	WBGene00020693	0.0570507	0.00260234	0.0173948	464	NA
RI	NA	II:15228709-15228942	+	WBGene00021598_and_WBGene00021597_and_WBGene00220162_and_WBGene00220161	-0.136199	0.00260556	0.0173974	NA	233
RI	NA	I:5510333-5510472	-	WBGene00019076_and_WBGene00019077_and_WBGene00019079	-0.0588931	0.00261453	0.0173974	NA	139
RI	NA	III:1442758-1443058	+	WBGene00022335	-0.068756	0.00265883	0.0176483	NA	300
RI	NA	V:18127990-18128032	+	WBGene00012564_and_WBGene00012565_and_WBGene00012566	0.0843833	0.0027877	0.0183839	42	NA
RI	NA	I:12207003-12207086	+	WBGene00007602	-0.434982	0.002998	0.0195655	NA	83
RI	NA	IV:4752389-4752441	+	WBGene00021201	-0.327468	0.00301187	0.0195993	NA	52
RI	NA	III:4860554-4860605	+	WBGene00016443	-0.00652442	0.00313471	0.0203389	NA	51
RI	NA	II:5397485-5397550	-	WBGene00017138	0.163297	0.0031674	0.0205059	65	NA
RI	NA	I:1358517-1359412	+	WBGene00022363	-0.0582907	0.00320719	0.0207331	NA	895
RI	NA	III:12453202-12453279	-	WBGene00013038	0.206482	0.00342462	0.0220421	77	NA
RI	NA	I:844012-844060	-	WBGene00022519	0.0115747	0.00351322	0.0225304	48	NA
RI	NA	II:8941903-8942155	+	WBGene00011886	-0.0375132	0.00352544	0.0225761	NA	252
RI	NA	III:4890951-4891204	-	WBGene00017827_and_WBGene00003598_and_WBGene00017828	0.0792732	0.00360694	0.0229485	253	NA
RI	NA	IV:12124176-12124246	+	WBGene00010891_and_WBGene00166148_and_WBGene00000122	0.18588	0.00385677	0.0243629	70	NA
RI	NA	I:9961862-9961913	-	WBGene00007043	0.256952	0.00388598	0.0245124	51	NA
RI	NA	III:12921293-12921408	-	WBGene00012555	-0.0460938	0.00402379	0.0251842	NA	115
RI	NA	IV:11155547-11155597	+	WBGene00007445	-0.215681	0.00412222	0.0257575	NA	50
RI	NA	II:5161062-5161108	-	WBGene00044388	0.106593	0.00420311	0.0262139	46	NA
RI	NA	I:11224166-11224393	+	WBGene00013178_and_WBGene00043056	0.398774	0.00421463	0.0262672	227	NA
RI	NA	I:4927511-4927698	+	WBGene00017886_and_WBGene00017888	-0.0661001	0.0042626	0.0265102	NA	187
RI	NA	I:215526-217059	-	WBGene00004246	-0.209741	0.00434857	0.0269125	NA	1533
RI	NA	I:8967425-8967472	-	WBGene00004953	0.127814	0.0043889	0.0271241	47	NA
RI	NA	IV:6844190-6844244	+	WBGene00003043	0.0200386	0.00445306	0.027444	54	NA
RI	NA	III:5169651-5169699	-	WBGene00044604_and_WBGene00020423_and_WBGene00001744_and_WBGene00020422_and_WBGene00006736	0.0170909	0.00454149	0.0279306	48	NA
RI	NA	III:6149449-6149498	-	WBGene00021535_and_WBGene00165991	0.0345197	0.004673	0.0285805	49	NA
RI	NA	X:10912777-10912825	-	WBGene00009820	-0.241573	0.00470051	0.0287095	NA	48
RI	NA	V:18980834-18980900	-	WBGene00012698	0.299869	0.00471733	0.028792	66	NA
RI	NA	III:1442803-1443058	+	WBGene00022335	-0.126537	0.00482643	0.029221	NA	255
RI	NA	IV:13320818-13320883	+	WBGene00001393_and_WBGene00014941	0.280991	0.00485234	0.0293328	65	NA
RI	NA	II:97946-98018	-	WBGene00016811	0.489324	0.00498055	0.0299849	72	NA
RI	NA	V:18980927-18980972	-	WBGene00012698	0.237624	0.0052671	0.0313687	45	NA
RI	NA	X:5289006-5289202	+	WBGene00017974_and_WBGene00023365	0.0136745	0.00529671	0.0314603	196	NA
RI	NA	V:8484980-8485033	-	WBGene00220084	-0.210426	0.00541548	0.0320582	NA	53
RI	NA	II:6197965-6198026	+	WBGene00016244	0.219551	0.00555496	0.0326654	61	NA
RI	NA	X:11967406-11967573	+	WBGene00008205_and_WBGene00012158_and_WBGene00008209_and_WBGene00008210_and_WBGene00008211_and_WBGene00198301_and_WBGene00197850_and_WBGene00198643	-0.0491829	0.00559816	0.0328539	NA	167
RI	NA	IV:8892992-8893035	+	WBGene00007760	0.0174382	0.00593645	0.0345188	43	NA
RI	NA	IV:6121097-6121343	+	WBGene00006974	-0.0119666	0.00639804	0.0366965	NA	246
RI	NA	V:10889564-10889615	-	WBGene00043302_and_WBGene00009334	0.0257948	0.00668968	0.0379998	51	NA
RI	NA	II:2320815-2320937	+	WBGene00022868	0.190923	0.00678809	0.0384847	122	NA
RI	NA	V:18129484-18129562	-	WBGene00044758	-0.121957	0.00682805	0.0386865	NA	78
RI	NA	IV:11914760-11915058	-	WBGene00001398	0.00550996	0.00700378	0.0394046	298	NA
RI	NA	IV:8754133-8754179	-	WBGene00008968_and_WBGene00219908	-0.0726806	0.00702597	0.0395044	NA	46
RI	NA	I:14774640-14774686	-	WBGene00009557	-0.0595117	0.00721627	0.0403947	NA	46
RI	NA	I:3925170-3925348	-	WBGene00020629_and_WBGene00020627_and_WBGene00020628	0.171773	0.00754872	0.0420531	178	NA
RI	NA	III:13578283-13578343	+	WBGene00003887	-0.123505	0.00755056	0.0420531	NA	60
RI	NA	X:10482983-10483099	+	WBGene00001250	0.164802	0.00787723	0.0435709	116	NA
RI	NA	X:4332420-4333212	-	WBGene00016038_and_WBGene00044004_and_WBGene00195914_and_WBGene00196503_and_WBGene00199403_and_WBGene00201718	-0.0519132	0.00798804	0.0441012	NA	792
RI	NA	II:2028404-2028456	-	WBGene00019139	-0.0574787	0.00826312	0.0454497	NA	52
RI	NA	I:1266432-1267579	-	WBGene00001707	0.198239	0.00885395	0.0481311	1147	NA
RI	NA	II:7123784-7123909	+	WBGene00017344	0.00860852	0.00928108	0.049962	125	NA
RI	NA	IV:2845467-2845513	+	WBGene00021895	-0.0130282	0.00937284	0.0503947	NA	46
RI	NA	III:8103466-8103514	+	WBGene00004042_and_WBGene00219815	-0.00140506	0.00980575	0.0520893	NA	48
RI	NA	V:7379969-7380009	-	WBGene00015402	0.228123	0.0102659	0.0541759	40	NA
RI	NA	X:10482941-10483099	+	WBGene00001250	0.0216652	0.0102841	0.0542077	158	NA
RI	NA	X:7526952-7527193	+	WBGene00018485	0.180453	0.0105871	0.0554108	241	NA
RI	NA	I:3899345-3899695	-	WBGene00001430	-0.22533	0.0106632	0.055625	NA	350
RI	NA	I:718364-718656	-	WBGene00004332	0.0721382	0.010739	0.0558606	292	NA
RI	NA	I:7777331-7777388	+	WBGene00000079	0.00222352	0.010761	0.0558892	57	NA
RI	NA	X:7825560-7825731	+	WBGene00001169_and_WBGene00200502_and_WBGene00016916	-0.0748953	0.0108285	0.0561734	NA	171
RI	NA	I:14665298-14665403	+	WBGene00013691_and_WBGene00220226_and_WBGene00001334	0.0572189	0.0112771	0.058126	105	NA
RI	NA	III:872761-873006	-	WBGene00020760	-0.129974	0.0113549	0.0583909	NA	245
RI	NA	V:15078721-15079617	+	WBGene00006808	0.00349557	0.011554	0.0591272	896	NA
RI	NA	III:1067952-1068035	-	WBGene00006697_and_WBGene00220215	-0.285361	0.0115877	0.0592436	NA	83
RI	NA	II:1485045-1485569	-	WBGene00019208	0.0693476	0.0116797	0.0594735	524	NA
RI	NA	III:13773282-13773455	+	WBGene00003967_and_WBGene00007025	0.237791	0.0118815	0.060293	173	NA
RI	NA	II:1544675-1544744	+	WBGene00019415	-0.213951	0.0122425	0.0618415	NA	69
RI	NA	I:2076392-2076690	+	WBGene00004014_and_WBGene00021351	-0.0718306	0.0122632	0.0619105	NA	298
RI	NA	X:9930348-9930471	-	WBGene00007651	-0.0815103	0.0125191	0.0628743	NA	123
RI	NA	III:16624-16797	+	WBGene00019182	0.0307559	0.0125251	0.0628743	173	NA
RI	NA	II:310443-310620	-	WBGene00019282	-0.188285	0.0127234	0.063581	NA	177
RI	NA	X:3777020-3777841	+	WBGene00018533_and_WBGene00196014	-0.245068	0.0129585	0.0644481	NA	821
RI	NA	V:6393356-6393408	-	WBGene00001581	0.22607	0.0133378	0.0660914	52	NA
RI	NA	IV:4448473-4448639	+	WBGene00019946	-0.0558043	0.0138314	0.0680802	NA	166
RI	NA	IV:11306542-11306627	-	WBGene00007112	0.00173684	0.0139714	0.0685026	85	NA
RI	NA	II:13736804-13736855	+	WBGene00011056	0.00663852	0.0139938	0.0685744	51	NA
RI	NA	X:3429011-3429068	-	WBGene00022823	0.0717201	0.0140811	0.0688878	57	NA
RI	NA	V:14185494-14185538	-	WBGene00006613	0.391314	0.0141148	0.0689876	44	NA
RI	NA	V:5662457-5662505	+	WBGene00015766_and_WBGene00015765	0.0555268	0.0141602	0.069032	48	NA
RI	NA	III:9462194-9462245	+	WBGene00004980	0.0406036	0.0143056	0.0696149	51	NA
RI	NA	III:12330600-12330738	+	WBGene00013560	0.136459	0.0144656	0.0703023	138	NA
RI	NA	IV:8983848-8983947	+	WBGene00008274	0.0266783	0.0147105	0.0712966	99	NA
RI	NA	IV:17100246-17100347	-	WBGene00013804_and_WBGene00013808_and_WBGene00194802_and_WBGene00013805_and_WBGene00013807	0.135404	0.0147216	0.0713116	101	NA
RI	NA	I:7022446-7022500	+	WBGene00008852	0.0186256	0.0147572	0.0714057	54	NA
RI	NA	II:12158471-12158683	+	WBGene00013251	-0.0629705	0.0152703	0.0732478	NA	212
RI	NA	IV:10547581-10547625	+	WBGene00011597_and_WBGene00044606_and_WBGene00011599_and_WBGene00011600_and_WBGene00011601_and_WBGene00001867	-0.0601788	0.0153629	0.0736027	NA	44
RI	NA	V:18235403-18235807	+	WBGene00014821	-0.241684	0.0156194	0.0745586	NA	404
RI	NA	II:12161505-12161555	+	WBGene00013252	-0.222278	0.015921	0.0757532	NA	50
RI	NA	I:6580512-6580560	+	WBGene00002783_and_WBGene00198317_and_WBGene00219955_and_WBGene00006624	-0.0578099	0.0161685	0.0768895	NA	48
RI	NA	I:1833408-1833450	+	WBGene00016907	0.00822064	0.0172918	0.0814001	42	NA
RI	NA	IV:8399180-8399246	+	WBGene00019789	-0.089439	0.0173092	0.0814387	NA	66
RI	NA	IV:1445843-1445887	-	WBGene00000547	-0.039557	0.0175703	0.0825092	NA	44
[truncated: 457 more rows]
